# Supplementary material for: Environmental Microbiome of Tyrophagus Putrescentiae Culture and Its Changes in Manipulative Experiments
Source: Environ Microbiol Rep. 2025 Aug 1;17(4):e70142. doi: 10.1111/1758-2229.70142 (PMC12314310; doi:10.1111/1758-2229.70142)
Supplement: Supplementary file 3 — TABLE S1: Environmental microbiome of Tyrophagus putrescentiae, the list of identified OTUs and their taxonomical identification. TABLE S2: The standardised dataset of microbial profiles in environmental microbiome of Tyrophagus putrescentiae. The samples include SPGM (5 K, 5 L, 5 N, 5P, 5Pi, 5S, 5Tk and control) and microbiome of diets treated by SPGM of four mite cultures (Ham, Koppert, Laboratory, and Teplice). [file EMI4-17-e70142-s002.xlsx]

## Sheet: Header
Supplementary dataset: Tables S1–S2
Title:	Environmental microbiome of Tyrophagus putrescentiae culture and its changes in manipulative experiments
Authors:	J. Hubert, B. Sopko, Eliza Głowska-Patyniak
Journal:	Environmental Microbiology Reports

## Sheet: Table S1
TABLE S1 Environmental microbiome of Tyrophagus putrescentiae, the list of identified OTUs and their taxonomical identification.
ID	sequence	RDP_identification							GenBank_identification
		Kingdom	Phylum	Class	Order	Family	Genus	Species	Blast-hit	Acess	Similarity
Otu1	GTGCCAGCCGCCGCGGTAATACGTAGGTGGCAAGCGTTATCCGGAATTATTGGGCGTAAAGCGCGCGTAGGCGGTTTCTTAAGTCTGATGTGAAAGCCCACGGCTCAACCGTGGAGGGTCATTGGAAACTGGGAGACTTGAGTGCAGAAGAGGAAAGTGGAATTCCATGTGTAGCGGTGAAATGCGCAGAGATATGGAGGAACACCAGTGGCGAAGGCGACTTTCTGGTCTGTAACTGACGCTGATGTGCGAAAGCGTGGGGATCAAACAGGATTAGAAACCCCAGTAGTCCG	Bacteria	Firmicutes	Bacilli	Bacillales	Staphylococcaceae	Staphylococcus	Staphylococcus_kloosii	Staphylococcus arlettae	OP456660	99
Otu11	GTGCCAGCAGCCGCGGTAATACGTAGGGTGCGAGCGTTATCCGGAATTATTGGGCGTAAAGAGCTCGTAGGCGGTTTGTCGCGTCTGCTGTGAAAGCCCGGGGCTTAACCCTGGGTTTGCAGTGGGTACGGGCAGGCTGGAGTGCAGTAGGGGAGACTGGAATTCCTGGTGTAGCGGTGAAATGCGCAGATATCAGGAGGAACACCGATGGCGAAGGCAGGTCTCTGGGCTGTTACTGACGCTGAGGAGCGAAAGCATGGGGAGCGAACAGGATTAGAAACCCTGGTAGTCCG	Bacteria	Actinobacteria	Actinobacteria	Actinomycetales	Micrococcaceae	Enteractinococcus	Enteractinococcus_fodinae	Enteractinococcus lamae	NR_148334	99
Otu114	GTGCCAGCCGCCGCGGTAATACGTAGGTGGCAAGCGTTATCCGGAATTATTGGGCGTAAAGAGCTCGTAGGCGGTTTGTCGCGTCTGCTGTGAAAGCCCGGGGCTTAACCCTGGGTTTGCAGTGGGTACGGGCAGGCTGGAGTGCAGTAGGGGAGACTGGAATTCCTGGTGTAGCGGTGAAATGCGCAGATATCAGGAGGAACACCGGTGGCGAAGGCGGGACTCTGGGCTGTGACTGACACTGAGGAGCGAAAGCATGGGGAGCGAACAGGATTAGATACCCTGGTAGTCCG	Bacteria	Actinobacteria	Actinobacteria	Actinomycetales	Micrococcaceae	Enteractinococcus	Enteractinococcus_fodinae	Enteractinococcus lamae	NR_148334	96
Otu12	GTGTCAGCAGCCGCGGTAATACAGAGGGTGCAAGCGTTAATCGGAATTACTGGGCGTAAAGCGCGCGTAGGTGGTTTGTTAAGTTGGATGTGAAATCCCCGGGCTCAACCTGGGAACTGCATTCAAAACTGACTGACTAGAGTATGGTAGAGGGTGGTGGAATTTCCTGTGTAGCGGTGAAATGCGTAGATATAGGAAGGAACACCAGTGGCGAAGGCGACCACCTGGACTAATACTGACACTGAGGTGCGAAAGCGTGGGGAGCAAACAGGATTAGAAACCCCAGTAGTCCG	Bacteria	Proteobacteria	Gammaproteobacteria	Pseudomonadales	Pseudomonadaceae	Pseudomonas	Pseudomonas_extremorientalis	Pseudomonas lurida	NR_042199	99
Otu13	GTGTCAGCCGCCGCGGTAATACGTAGGGTGCAAGCGTTAATCGGAATTACTGGGCGTAAAGCGTGCGCAGGCGGTTTTGTAAGACAGTGGTGAAATCCCCGGGCTCAACCTGGGAACTGCCATTGTGACTGCAAGGCTGGAGTGCGGCAGAGGGGGATGGAATTCCGCGTGTAGCAGTGAAATGCGTAGATATGCGGAGGAACACCGATGGCGAAGGCAATCCCCTGGGCCTGCACTGACGCTCATGCACGAAAGCGTGGGGAGCAAACAGGATTAGAAACCCTGGTAGTCCG	Bacteria	Proteobacteria	Betaproteobacteria	Burkholderiales	Comamonadaceae	Comamonas	Comamonas_denitrificans	Comamonas composti	NR_044039	99
Otu132	GTGCCAGCAGCCGCGGTAATACGTAGGTGGCAAGCGTTATCCGGAATTATTGGGCGTAAAGCGCGCGTAGGCGGTTTCTTAAGTCTGATGTGAAAGCCCACGGCTCAACCGTGGAGGGTCATTGGAAACTGGGAGACTTGAGTGCAGAAGAGGAAAGTGGAATTCCATGTGTAGCGGTGAAATGCGCAGAGATATGGAGGAACACCAGTGGCGAAGGCGGCTCACTGGTCCATTACTGACGCTGATGTGCGAAAGCGTGGGGATCAAACGGGATTAGATACCCGAGTAGTCCG	Bacteria	Firmicutes	Bacilli	Bacillales	Staphylococcaceae	Staphylococcus	Staphylococcus_kloosii	Staphylococcus kloosii	NR_024667	97
Otu134	GTGCCAGCAGCCGCGGTAATACGTAGGGTGCGAGCGTTATCCGGAATTATTGGGCGTAAAGCGCGCGTAGGCGGTTTCTTAAGTCTGCTGTGAAAGCCCGGGGCTCAACCCCGGGTGTGCAGTGGGTACGGGCAGGCTGGAGTGCAGTAGGGGAGACCGGAATTCCTGGTGTAGCGGTGAAATGCGCAGATATCAGGAGGAACACCGATGGCGAAGGCAGGTCTCTGGGCTGTTACTGACGCTGAGGAGCGAAAGCATGGGGAGCGAACAGGATTAGAAACCCTCGTAGTCCG	Bacteria	Actinobacteria	Actinobacteria	Actinomycetales	Micrococcaceae	Kocuria	Kocuria_koreensis	Nesterenkonia cremea	NR_156955	97
Otu14	GTGTCAGCCGCCGCGGTAATACGTAGGTGGCAAGCGTTGTCCGGATTTATTGGGCGTAAAGCGAGCGCAGGCGGTTTCTTAAGTCTGATGTGAAAGCCCCCGGCTCAACCGGGGAGGGTCATTGGAAACTGGGAGACTTGAGTGCAGAAGAGGAGAGTGGAATTCCATGTGTAGCGGTGAAATGCGTAGATATATGGAGGAACACCAGTGGCGAAGGCGGCTCTCTGGTCTGTAACTGACGCTGAGGCTCGAAAGCGTGGGGAGCAAACAGGATTAGAAACCCCAGTAGTCCG	Bacteria	Firmicutes	Bacilli	Lactobacillales	Enterococcaceae	Enterococcus	Enterococcus_hermanniensis	Enterococcus rivorum	NR_117043	99
Otu15	GTGTCAGCCGCCGCGGTAATACGTAGGGTGCGAGCGTTAATCGGAATTACTGGGCGTAAAGCGTGCGCAGGCGGTTATGTAAGACAGATGTGAAATCCCCGGGCTCAACCTGGGAACTGCATTTGTGACTGCATGGCTAGAGTACGGTAGAGGGGGATGGAATTCCGCGTGTAGCAGTGAAATGCGTAGATATGCGGAGGAACACCGATGGCGAAGGCAATCCCCTGGACCTGTACTGACGCTCATGCACGAAAGCGTGGGGAGCAAACAGGATTAGAAACCCGAGTAGTCCG	Bacteria	Proteobacteria	Betaproteobacteria	Burkholderiales	Comamonadaceae	Delftia		Delftia tsuruhatensis	NR_113870	98
Otu16	GTGCCAGCCGCCGCGGTAATACGTAGGGGGCAAGCGTTGTCCGGAATTATTGGGCGTAAAGCGCTCGCAGGCGGCCTTTTAAGTCTGATGTGAAAGCCCACGGCTCAACCGTGGAGGGTCATTGGAAACTGAAGGGCTTGAGTACAGAAGAGGAGAGTGGAATTCCACGTGTAGCGGTGAAATGCGTAGATATGTGGAGGAACACCAGTGGCGAAGGCGACTCTCTGGTCTGTAACTGACGCTGAGGAGCGAAAGCGTGGGGAGCGAACAGGATTAGAAACCCCAGTAGTCCG	Bacteria	Firmicutes	Bacilli	Bacillales	Bacillaceae_2	Virgibacillus	Virgibacillus_halotolerans	Virgibacillus halotolerans	NR_108860	99
Otu17	GTGTCAGCCGCCGCGGTAATACGGAGAGGGCTAGCGTTATTCGGAATTATTGGGCGTAAAGAGCGCGTAGGCTGATTAGTAAGTTAAGAGTGAAATCCCAGAGCTCAACTTTGGAATTGCTTTTAAAACTGCTAATCTAGAGATTGAAAGAGGATAGAGGAATTCCTAGTGTAGAGGTGAAATTCGTAAATATTAGGAGGAACACCAGTGGCGAAGGCGTCTATCTGGTTCAAATCTGACGCTGATGCGCGAAGGCGTGGGGAGCAAACAGGATTAGAAACCCCAGTAGTCCG	Bacteria	Proteobacteria	Alphaproteobacteria	Rickettsiales	Anaplasmataceae	Ehrlichia	Ehrlichia_ewingii	Wolbachia	KX022256	98
Otu18	GTGTCAGCAGCCGCGGTAATACGAAGGGTGCAAGCGTTACTCGGAATTACTGGGCGTAAAGCGTGCGTAGGTGGTCGTTTAAGTCCGTTGTGAAAGCCCTGGGCTCAACCTGGGAACTGCAGTGGATACTGGGCGACTAGAATGTGGTAGAGGGTAGCGGAATTCCTGGTGTAGCAGTGAAATGCGTAGAGATCAGGAGGAACATCCATGGCGAAGGCAGCTACCTGGACCAACATTGACACTGAGGCACGAAAGCGTGGGGAGCAAACAGGATTAGAAACCCCAGTAGTCCG	Bacteria	Proteobacteria	Gammaproteobacteria	Xanthomonadales	Xanthomonadaceae	Stenotrophomonas	Pseudomonas_hibiscicola	[Pseudomonas] hibiscicola	NR_024709	99
Otu19	GTGTCAGCAGCCGCGGTAATACGGAGGATCCGAGCGTTATCCGGATTTATTGGGTTTAAAGGGTGCGTAGGCGGCCTATTAAGTCAGGGGTGAAATACGGTGGCTCAACCATCGCAGTGCCTTTGATACTGATGGGCTTGAATCCATTTGAAGTGGGCGGAATAAGACAAGTAGCGGTGAAATGCATAGATATGTCTTAGAACTCCGATTGCGAAGGCAGCTCACTAAGCTGGTATTGACGCTGATGCACGAAAGCGTGGGGATCGAACAGGATTAGAAACCCGAGTAGTCCG	Bacteria	Bacteroidetes	Sphingobacteriia	Sphingobacteriales	Sphingobacteriaceae	Sphingobacterium	Sphingobacterium_siyangense	Sphingobacterium pakistanense	NR_113311	99
Otu2	GTGCCAGCAGCCGCGGTAATACGTAGGGCGCAAGCGTTGTCCGGAATTATTGGGCGTAAAGAGCTCGTAGGCGGTTTGTCGCGTCTGCTGTGAAAGCCCGGGGCTCAACCCCGGGTGTGCAGTGGGTACGGGCAGGCTGGAGTGCAGTAGGGGAGACCGGAATTCCTGGTGTAGCGGTGAAATGCGCAGATATCAGGAGGAACACCGATGGCGAAGGCAGGTCTCTGGGCTGTTACTGACGCTGAGGAGCGAAAGCATGGGGAGCGAACAGGATTAGAAACCCCAGTAGTCCG	Bacteria	Actinobacteria	Actinobacteria	Actinomycetales	Micrococcaceae	Kocuria	Kocuria_koreensis	Kocuria uropygioeca	NR_157676	98
Otu20	GTGTCAGCCGCCGCGGTAATACGGAGGATACAAGCGTTATCCGGATTTATTGGGTTTAAAGGGTGCGTAGGCGGCCTATTAAGTCAGTAGTGAAATCTTGCAGCTTAACTGTTAAAACTGCTATTGATACTGATGGGCTTGAGTGAGGTTGGAGTAGCTGGAATGTGTGGTGTAGCGGTGAAATGCATAGATATCACACAGAACACCGATCGCGAAGGCAAGTTACTAAGCCTATACTGACGCTGAGGCACGAAAGCGTGGGGAGCAAATAGGATTAGAAACCCCAGTAGTCCG	Bacteria	Bacteroidetes	Sphingobacteriia	Sphingobacteriales	Sphingobacteriaceae	Mucilaginibacter	Mucilaginibacter_herbaticus	Bllatabactrium-like	KX022148	99
Otu22	GTGTCAGCCGCCGCGGTAATACGTAGGTGGCAAGCGTTGTCCGGATTTATTGGGCGTAAAGCGAGCGCAGGCGGTTTCTTAAGTCTGATGTGAAAGCCTTCGGCTCAACCGAAGAAGTGCATCGGAAACTGGGAAACTTGAGTGCAGAAGAGGACAGTGGAACTCCATGTGTAGCGGTGAAATGCGTAGATATATGGAAGAACACCAGTGGCGAAGGCGGCTGTCTGGTCTGTAACTGACGCTGAGGCTCGAAAGCATGGGTAGCAAACAGGATTAGAAACCCCAGTAGTCCG	Bacteria	Firmicutes	Bacilli	Lactobacillales	Lactobacillaceae	Lactobacillus	Lactobacillus_sakei_subsp._carnosus	Latilactobacillus sakei	NR_113821	99
Otu23	GTGTCAGCCGCCGCGGTAATACAGAGGGTGCAAGCGTTAATCGGAATTACTGGGCGTAAAGCGCGCGTAGGTGGTTTGTTAAGTTGGATGTGAAAGCCCCGGGCTCAACCTGGGAACTGCATCCAAAACTGGCAAGCTAGAGTACGGTAGAGGGTGGTGGAATTTCCTGTGTAGCGGTGAAATGCGTAGATATAGGAAGGAACACCAGTGGCGAAGGCGACCACCTGGACTGATACTGACACTGAGGTGCGAAAGCGTGGGGAGCAAACAGGATTAGAAACCCTCGTAGTCCG	Bacteria	Proteobacteria	Gammaproteobacteria	Pseudomonadales	Pseudomonadaceae	Pseudomonas	Pseudomonas_fulva	Pseudomonas glareae	NR_145562	99
Otu24	GTGCCAGCCGCCGCGGTAATACGTAGGTGGCAAGCGTTATCCGGAATTATTGGGCGTAAAGAGCTCGTAGGCGGTTTGTCGCGTCTGCTGTGAAAGCCCGGGGCTCAACCCCGGGTGTGCAGTGGGTACGGGCAGGCTGGAGTGCAGTAGGGGAGACCGGAATTCCTGGTGTAGCGGTGAAATGCGCAGATATCAGGAGGAACACCGATGGCGAAGGCAGGTCTCTGGGCTGTTACTGACGCTGATGTGCGAAAGCGTGGGGATCAAACAGGATTAGAAACCCTGGTAGTCCG	Bacteria	Actinobacteria	Actinobacteria	Actinomycetales	Micrococcaceae	Kocuria	Kocuria_koreensis	Kocuria uropygioeca	NR_157676	96
Otu25	GTGCCAGCCGCCGCGGTAATACGTAGGTCCCGAGCGTTGTCCGGATTTATTGGGCGTAAAGCGAGCGCAGGCGGTTTGATAAGTCTGAAGTTAAAGGCTGTGGCTCAACCATAGTTCGCTTTGGAAACTGTCAAACTTGAGTGCAGAAGGGGAGAGTGGAATTCCATGTGTAGCGGTGAAATGCGTAGATATATGGAGGAACACCGGTGGCGAAAGCGGCTCTCTGGTCTGTAACTGACGCTGAGGCTCGAAAGCGTGGGGAGCGAACAGGATTAGAAACCCGAGTAGTCCG	Bacteria	Firmicutes	Bacilli	Lactobacillales	Streptococcaceae	Streptococcus	Streptococcus_salivarius_subsp._thermophilus	Streptococcus thermophilus	NR_118998	99
Otu26	GTGCCAGCAGCCGCGGTAATACGTAGGTGGCAAGCGTTATCCGGAATTATTGGGCGTAAAGAGCTCGTAGGTGGTTGGTCACGTCTGCTGTGGAAACGCAACGCTTAACGTTGCGCGGGCAGTGGGTACGGGCTGACTAGAGTGCAGTAGGGGAGTCTGGAATTCCTGGTGTAGCGGTGAAATGCGCAGATATCAGGAGGAACACCGATGGCGAAGGCAGGTCTCTGGGCTGTTACTGACGCTGAGGAGCGAAAGCATGGGGAGCGAACAGGATTAGAAACCCGAGTAGTCCG	Bacteria	Actinobacteria	Actinobacteria	Actinomycetales	Brevibacteriaceae	Brevibacterium	Brevibacterium_luteolum	Brevibacterium luteolum	NR_114872	96
Otu28	GTGCCAGCCGCCGCGGTAATACGTAGGGCGCAAGCGTTGTCCGGAATTATTGGGCGTAAAGCGCGCGTAGGCGGTTTCTTAAGTCTGATGTGAAAGCCCACGGCTCAACCGTGGAGGGTCATTGGAAACTGGGAAACTTGAGTACAGAAGAGGAAAGTGGAATTCCATGTGTAGCGGTGAAATGCGCAGAGATATGGAGGAACACCAGTGGCGAAGGCGACTTTCTGGTCTGTAACTGACGCTGATGTGCGAAAGCGTGGGGATCAAACGGGATTAGATACCCTTGTAGTCCG	Bacteria	Firmicutes	Bacilli	Bacillales	Staphylococcaceae	Staphylococcus	Staphylococcus_equorum_subsp._equorum	Staphylococcus equorum	NR_041926	98
Otu29	GTGTCAGCAGCCGCGGTAATACAGAGGGTGCGAGCGTTAATCGGATTTACTGGGCGTAAAGCGTGCGTAGGCGGCCAATTAAGTCAAATGTGAAATCCCCGAGCTTAACTTGGGAATTGCATTCGATACTGGTTGGCTAGAGTATGGGAGAGGATGGTAGAATTCCAGGTGTAGCGGTGAAATGCGTAGAGATCTGGAGGAATACCGATGGCGAAGGCAGCCATCTGGCCTAATACTGACGCTGAGGTACGAAAGCATGGGGAGCAAACAGGATTAGAAACCCCCGTAGTCCG	Bacteria	Proteobacteria	Gammaproteobacteria	Pseudomonadales	Moraxellaceae	Acinetobacter	Acinetobacter_radioresistens	Acinetobacter populi	NR_145864	99
Otu3	GTGCCAGCCGCCGCGGTAATACGAAGGGGGCTAGCGTTGTTCGGAATTACTGGGCGTAAAGCGCGCGTAGGCGGATAGATAAGTTAGGGGTGAAATCCCAGGGCTCAACCCTGGAACTGCCTTTAATACTGTCTATCTGGAGTATGGAAGAGGTGAGTGGAATTCCGAGTGTAGAGGTGAAATTCGTAGATATTCGGAGGAACATCAGTGGCGAAGGCGGCTCACTGGTCCATTACTGACGCTGAGGTGCGAAAGCGTGGGGAGCAAACAGGATTAGAAACCCCAGTAGTCCG	Bacteria	Proteobacteria	Alphaproteobacteria	Rhizobiales	Brucellaceae	Ochrobactrum	Ochrobactrum_oryzae	Bartonella-like	KJ635088	99
Otu30	GTGCCAGCCGCCGCGGTAATACGGAGGGAGCTAGCGTTGTTCGGAATTACTGGGCGTAAAGCGCACGTAGGCGGCTATTCAAGTCAGAGGTGAAAGCCCGGGGCTCAACCCCGGAACTGCCTTTGAAACTAGATAGCTTGAATCCAGGAGAGGTGAGTGGAATTCCGAGTGTAGAGGTGAAATTCGTAGATATTCGGAAGAACACCAGTGGCGAAGGCGGCTCACTGGACTGGTATTGACGCTGAGGTGCGAAAGCGTGGGGAGCAAACAGGATTAGAAACCCTCGTAGTCCG	Bacteria	Proteobacteria	Alphaproteobacteria	Sphingomonadales	Sphingomonadaceae	Sphingobium	Sphingobium_scionense	Sphingobium yanoikuyae	NR_115524	99
Otu35	GTGCCAGCAGCCGCGGTAATACGTAGGTGGCAAGCGTTATCCGGAATTATTGGGCGTAAAGCGCGCGTAGGCGGTTTCTTAAGTCTGATGTGAAAGCCCACGGCTCAACCGTGGAGGGTCATTGGAAACTGGGAAACTTGAGTACAGAAGAGGAAAGTGGAATTCCATGTGTAGCGGTGAAATGCGCAGAGATATGGAGGAACACCAGTGGCGAAGGCGACTTTCTGGTCTGTAACTGACACTGAGGCGCGAAAGCGTGGGGAGCAAACAGGATTAGATACCCTGGTAGTCCG	Bacteria	Firmicutes	Bacilli	Bacillales	Staphylococcaceae	Staphylococcus	Staphylococcus_equorum_subsp._equorum	Staphylococcus equorum	NR_041926	99
Otu36	GTGTCAGCAGCCGCGGTAATACAGAGGGTGCGAGCGTTAATCGGATTTACTGGGCGTAAAGCGTGCGTAGGCGGCTTTTTAAGTCGGATGTGAAATCCCTGAGCTTAACTTAGGAATTGCATTCGATACTGGGAAGCTAGAGTATGGGAGAGGATGGTAGAATTCCAGGTGTAGCGGTGAAATGCGTAGAGATCTGGAGGAATACCGATGGCGAAGGCAGCCATCTGGCCTAATACTGACGCTGAGGTACGAAAGCATGGGGAGCAAACAGGATTAGAAACCCCCGTAGTCCG	Bacteria	Proteobacteria	Gammaproteobacteria	Pseudomonadales	Moraxellaceae	Acinetobacter	Acinetobacter_johnsonii	Acinetobacter johnsonii	NR_164627	99
Otu39	GTGTCAGCAGCCGCGGTAATACGGAGGGTGCAAGCGTTAATCGGAATTACTGGGCGTAAAGCGCACGCAGGCGGTCTGTCAAGTCGGATGTGAAATCCCCGGGCTCAACCTGGGAACTGCATTCGAAACTGGCAGGCTAGAGTCTTGTAGAGGGGGTAGAATTCCAGGTGTAGCGGTGAAATGCGTAGAGATCTGGAGGAATACCGGTGGCGAAGGCGGCCCCCTGGACAAAGACTGACGCTCAGGTGCGAAAGCGTGGGGAGCAAACAGGATTAGAAACCCCTGTAGTCCG	Bacteria	Proteobacteria	Gammaproteobacteria	Enterobacteriales	Enterobacteriaceae	Buttiauxella	Buttiauxella_ferragutiae	Pantoea rwandensis	NR_118121	98
Otu4	GTGTCAGCAGCCGCGGTAATACGGAAGGTGCAAGCGTTATCCGGTTTTATTGGGTTTAAAGGGTGCGTAGGCGGCTTATTAAGTCAGTTGTGAAATCCTAGTGCTTAACGCTAGAACTGCGATTGATACTATTAGGCTTGAGTTAAGAAGAGGTAGGCAGAATTTATGGTGTAGTAGTGAAATGCTTAGATATCATAAGGAATACCAATAGCGTAGGCAGCTTACTGGTCTTTAACTGACGCTGAGGCACGAAAGCGTGGGGAGCAAACAGGATTAGAAACCCCAGTAGTCCG	Bacteria	Bacteroidetes	Cytophagia	Cytophagales	Flammeovirgaceae	Fabibacter	Fabibacter_halotolerans	Cardinium	KX022134	99
Otu46	GTGCCAGCAGCCGCGGTAATACGTAGGTGGCAAGCGTTATCCGGAATTATTGGGCGTAAAGCGCGCGTAGGCGGTTTCTTAAGTCTGATGTGAAAGCCCACGGCTCAACCGTGGAGGGTCATTGGAAACTGGAGGGCTTGAGTACAGAAGAGGAGAGTGGAATTCCACGTGTAGCGGTGAAATGCGTAGATATGTGGAGGAACACCAGTGGCGAAGGCGACTTTCTGGTCTGTAACTGACGCTGATGTGCGAAAGCGTGGGGATCAAACAGGATTAGAAACCCTTGTAGTCCG	Bacteria	Firmicutes	Bacilli	Bacillales	Staphylococcaceae	Staphylococcus	Staphylococcus_equorum_subsp._equorum	Staphylococcus kloosii	NR_024667	96
Otu5	GTGTCAGCAGCCGCGGTAATACGTAGGTGGCAAGCGTTATCCGGAATTATTGGGCGTAAAGCGCGCGCAGGTGGTTTCTTAAGTCTGATGTGAAAGCCCACGGCTCAACCGTGGAGGGTCATTGGAAACTGGGAGACTTGAGTGCAGAAGAGGAAAGTGGAATTCCATGTGTAGCGGTGAAATGCGTAGAGATATGGAGGAACACCAGTGGCGAAGGCGACTTTCTGGTCTGTAACTGACACTGAGGCGCGAAAGCGTGGGGAGCAAACAGGATTAGAAACCCCAGTAGTCCG	Bacteria	Firmicutes	Bacilli	Bacillales	Bacillaceae_1	Bacillus		Bacillus cereus	NR_115714	98
Otu53	GTGCCAGCAGCCGCGGTAATACGTAGGTGGCAAGCGTTATCCGGAATTATTGGGCGTAAAGCGCTCGCAGGCGGCCTTTTAAGTCTGATGTGAAAGCCCACGGCTCAACCGTGGAGGGTCATTGGAAACTGGGAGACTTGAGTGCAGAAGAGGAAAGTGGAATTCCATGTGTAGCGGTGAAATGCGCAGAGATATGGAGGAACACCAGTGGCGAAGGCGACTTTCTGGTCTGTAACTGACGCTGATGTGCGAAAGCGTGGGGATCAAACGGGATTAGAAACCCGGGTAGTCCG	Bacteria	Firmicutes	Bacilli	Bacillales	Staphylococcaceae	Staphylococcus	Staphylococcus_arlettae	Staphylococcus kloosii	NR_024667	97
Otu56	GTGCCAGCCGCCGCGGTAATACGTAGGGTGCGAGCGTTAATCGGAATTACTGGGCGTAAAGCGTGCGCAGGCGGCTTTGCAAGACAGAGGTGAAATCCCCGGGCTCAACCTGGGAACTGCCTTTGTGACTGCAAGGCTAGAGTACGGCAGAGGGGGATGGAATTCCGCGTGTAGCAGTGAAATGCGTAGATATGCGGAGGAACACCGATGGCGAAGGCAATCCCCTGGGCCTGTACTGACGCTCATGCACGAAAGCGTGGGGAGCAAACAGGATTAGAAACCCTAGTAGTCCG	Bacteria	Proteobacteria	Betaproteobacteria	Burkholderiales	Burkholderiales_incertae_sedis	Aquabacterium	Aquabacterium_parvum	Aquabacterium parvum	NR_024874	99
Otu58	GTGCCAGCAGCCGCGGTAATACGTAGGGCGCAAGCGTTGTCCGGAATTATTGGGCGTAAAGAGCTCGTAGGCGGTTTGTCGCGTCTGCTGTGAAAGCCCGGGGCTCAACCCCGGGTGTGCAGTGGGTACGGGCAGGCTGGAGTGCAGTAGGGGAGACCGGAATTCCTGGTGTAGCGGTGAAATGCGCAGATATCAGGAGGAACACCAGTGGCGAAGGCGACTTTCTGGTCTGTAACTGACGCTGAGGAGCGAAAGCATGGGGAGCGAACAGGATTAGATACCCGGGTAGTCCG	Bacteria	Actinobacteria	Actinobacteria	Actinomycetales	Micrococcaceae	Kocuria	Kocuria_koreensis	Kocuria uropygioeca	NR_157676	96
Otu6	GTGCCAGCCGCCGCGGTAATACGGAGGATCCAAGCGTTATCCGGATTTACTGGGTTTAAAGGGTGCGTAGGCGGCTAATAAAGTCAGGGGTAAAATACATAAGCTTAACTTATGGCCTGCCCTTGAAACTCATTAGCTAGAGTATGGTGAGTGTAGGCGGAATGTGACAAGTAGCGGTGAAATGCATAGATATGTCACAGAACACCGATCGCGAAGGCAGCTTACAGTACCATAACTGACGCTGAGGCACGAAAGCGTGGGGAGCAAACAGGATTAGAAACCCCAGTAGTCCG	Bacteria	Bacteroidetes	Sphingobacteriia	Sphingobacteriales	Sphingobacteriaceae	Mucilaginibacter	Mucilaginibacter_jinjuensis	Solitalea-like	KX022159	99
Otu63	GTGCCAGCAGCCGCGGTAATACGAAGGGGGCTAGCGTTGCTCGGAATCACTGGGCGTAAAGGGCGCGTAGGCGGCGTTTTAAGTCGGGGGTGAAAGCCTGTGGCTCAACCACAGAATGGCCTTCGATACTGGGACGCTTGAGTCTGGTAGAGGTTGGTGGAACTGCGAGTGTAGAGGTGAAATTCGTAGATATTCGCAAGAACACCGGTGGCGAAGGCGGCCAACTGGACCAGTACTGACGCTGAGGCGCGAAAGCGTGGGGAGCAAACAGGATTAGAAACCCCTGTAGTCCG	Bacteria	Proteobacteria	Alphaproteobacteria	Rhizobiales	Methylobacteriaceae	Methylobacterium	Methylobacterium_hispanicum	Methylobacterium hispanicum	NR_112613	99
Otu66	GTGTCAGCCGCCGCGGTAATACGGAGGGTGCGAGCGTTAATCGGAATGACTGGGCGTAAAGGGCACGCAGGCGGTGCGTTAAGTCAGATGTGAAATCCCCGGGCTCAACCCGGGAACGGCATTTGAAACTGGCGAGCTGGAGTTTCGTAGAGGGGGTAGAATTCCGGGTGTAGCGGTGAAATGCGTAGATATCCGGAGGAATACCGGTGGCGAAGGCGGCCCCCTGGACGAAGACTGACGCTGAGGTGCGAAAGCGTGGGGAGCAAACAGGATTAGAAACCCCGGTAGTCCG	Bacteria	Proteobacteria	Gammaproteobacteria	Enterobacteriales	Enterobacteriaceae	Photorhabdus	Photorhabdus_asymbiotica_subsp._australis	Sodalis-like	KM464198	98
Otu7	GTGTCAGCAGCCGCGGTAATACAGAGGGTGCAAGCGTTAATCGGAATTACTGGGCGTAAAGCGCGCGTAGGTGGTTCGTTAAGTTGAATGTGAAAGCCCCGGGCTCAACCTGGGAACTGCATCCAAAACTGGCGAGCTAGAGTAGGGCAGAGGGTGGTGGAATTTCCTGTGTAGCGGTGAAATGCGTAGATATAGGAAGGAACACCAGTGGCGAAGGCGACCACCTGGGCTCATACTGACACTGAGGTGCGAAAGCGTGGGGAGCAAACAGGATTAGAAACCCCAGTAGTCCG	Bacteria	Proteobacteria	Gammaproteobacteria	Pseudomonadales	Pseudomonadaceae	Pseudomonas	Pseudomonas_japonica	Pseudomonas japonica	NR_114192	99
Otu8	GTGCCAGCAGCCGCGGTAATACGTAGGGTACGAGCGTTGTCCGGAATTATTGGGCGTAAAGAGCTCGTAGGTGGTTGGTCACGTCTGCTGTGGAAACGCAACGCTTAACGTTGCGCGGGCAGTGGGTACGGGCTGACTAGAGTGCAGTAGGGGAGTCTGGAATTCCTGGTGTAGCGGTGAAATGCGCAGATATCAGGAGGAACACCGGTGGCGAAGGCGGGACTCTGGGCTGTGACTGACACTGAGGAGCGAAAGCATGGGGAGCGAACAGGATTAGAAACCCCAGTAGTCCG	Bacteria	Actinobacteria	Actinobacteria	Actinomycetales	Brevibacteriaceae	Brevibacterium	Brevibacterium_avium	Brevibacterium avium	NR_026485	99
Otu82	GTGCCAGCAGCCGCGGTAATACGAAGGGGGCTAGCGTTGTTCGGAATTACTGGGCGTAAAGAGCTCGTAGGCGGTTTGTCGCGTCTGCTGTGAAAGCCCACGGCTCAACCGTGGAGGGTCATTGGAAACTGGGAGACTTGAGTGCAGAAGAGGAAAGTGGAATTCCATGTGTAGCGGTGAAATGCGCAGAGATATGGAGGAACACCAGTGGCGAAGGCGACTTTCTGGTCTGTAACTGACGCTGATGTGCGAAAGCGTGGGGATCAAACAGGATTAGATACCCGAGTAGTCCG	Bacteria	Firmicutes	Bacilli	Bacillales	Staphylococcaceae	Staphylococcus	Staphylococcus_arlettae	Staphylococcus kloosii	NR_024667	95
Otu9	GTGCCAGCAGCCGCGGTAATACGTAGGGTGCGAGCGTTATCCGGAATTATTGGGCGTAAAGAGCTCGTAGGCGGTTTGTCGCGTCTGCCGTGAAAGTCCGGGGCTCAACTCCGGATCTGCGGTGGGTACGGGCAGACTAGAGTGATGTAGGGGAGACTGGAATTCCTGGTGTAGCGGTGGAATGCGCAGATATCAGGAGGAACACCGATGGCGAAGGCAGGTCTCTGGGCATTAACTGACGCTGAGGAGCGAAAGCATGGGGAGCAAACAGGATTAGAAACCCCAGTAGTCCG	Bacteria	Actinobacteria	Actinobacteria	Actinomycetales	Micrococcaceae	Renibacterium	Renibacterium_salmoninarum	Renibacterium salmoninarum	NR_074198	98
Otu93	GTGCAGCAGCCGCGGTAATACGTAGGGCGCAAGCGTTATCCGGAATTATTGGGCGTAAAGCGCGCGTAGGCGGTTTCTTAAGTCTGATGTGAAAGCCCACGGCTCAACCGTGGAGGGTCATTGGAAACTGGGAGACTTGAGTGCAGAAGAGGAAAGTGGAATTCCATGTGTAGCGGTGAAATGCGCAGAGATATGGAGGAACACCAGTGGCGAAGGCGACTTTCTGGTCTGTAACTGACGCTGATGTGCGAAAGCGTGGGGATCAAACGGGATTAGATACCCCGGTAGTCCG	Bacteria	Firmicutes	Bacilli	Bacillales	Staphylococcaceae	Staphylococcus	Staphylococcus_arlettae	Staphylococcus kloosii	NR_024667	99

## Sheet: Table S2
Table S2 The standardized dataset of microbial profiles in environmental microbiome of Tyrophagus putrescentiae. The samples include SPGM (5K, 5L, 5N, 5P, 5Pi, 5S, 5Tk and control) and microbiome of diets treated by SPGM of four mite cultures (Ham, Koppert, Laboratory, and Teplice).
#OTU ID	SPGM_treatment	Mite_culture	Otu1	Otu3	Otu2	Otu4	Otu5	Otu6	Otu39	Otu66	Otu7	Otu28	Otu35	Otu8	Otu14	Otu9	Otu22	Otu24	Otu18	Otu19	Otu17	Otu11	Otu12	Otu13	Otu16	Otu15	Otu26	Otu134	Otu132	Otu23	Otu93	Otu20	Otu56	Otu53	Otu29	Otu82	Otu58	Otu30	Otu36	Otu46	Otu25	Otu63	Otu114	REST
K_con1	cont	Koppert	7116.66	4477.28	122.784	3.86723	767.644	907.831	162.423	461.167	55.108	13.5353	22.2365	0	34.805	12.5685	23.2034	0	8.70126	126.652	8.70126	0	8.70126	73.4773	0	3.86723	0	0	13.5353	137.286	1.93361	0	0	0	185.627	0	0	80.2449	0	0	9.66806	2.90042	0	0
K_con2	cont	Koppert	5670.79	3917.86	305.137	6.43749	2207.42	1680.19	245.912	11.5875	115.231	2.575	94.6311	0	20.6	23.8187	17.3812	3.21875	11.5875	26.3937	5.79374	0	20.6	41.8437	0	12.2312	0	1	5.79374	163.512	2.575	0	0	0	155.144	1	0	77.8937	4.50624	0	5.14999	0	0	0
K_con3	cont	Koppert	4082.71	4738.86	272.437	3.19761	211.042	3175.87	1079.51	11.5114	153.485	3.19761	10.8719	0	86.3355	120.87	57.557	0	33.2552	41.569	1.27904	1	19.8252	78.0217	0	4.47666	0	0	9.59284	212.321	1	0	0	0	225.751	1	0	117.033	6.39522	0	10.2324	0	0	0
K_con4	cont	Koppert	4184.12	4042.75	105.642	3.8839	1525.21	1792.03	1948.94	1.94195	45.0532	4.66068	86.9993	0	305.274	25.6337	305.663	0	47.3835	227.208	0	0	4.27229	13.982	0	3.8839	0	1	12.4285	76.5128	1	0	1	0	57.4817	0	0	40.7809	56.3165	0	3.49551	0	0	0
K_con5	cont	Koppert	5121.24	4612.03	133.851	14.549	1309.41	2525.7	599.418	1	40.7371	0	32.0078	0	104.753	8.72939	93.1135	0	14.549	64.0155	11.6392	0	5.81959	8.72939	0	0	0	0	1	78.5645	1	5.81959	0	0	93.1135	1	0	26.1882	23.2784	0	1	0	0	0
K_con6	cont	Koppert	5371.63	6113.1	75.7576	6.56168	152.112	2145.67	293.486	9.54426	106.18	2.38607	13.7199	1.19303	65.6168	16.1059	44.1422	0	16.7025	33.4049	3.5791	0	13.1234	22.0711	0	7.75471	0	0	14.9129	108.566	4.77213	0	0	0	107.969	0	0	79.9332	6.56168	0	8.94775	1	0	0
K_K1	K	Koppert	8876.25	3267.86	0	0	2071.7	526.993	3.4913	0	21.5297	1.35773	169.91	0.387923	0	4.46111	0	0	0.387923	0	0	0	5.62488	0	0	2.71546	0	0	22.6935	0	6.78865	0	2.13357	2.32754	0	1.35773	0	0	0.387923	0	0	1.93961	0	0
K_K2	K	Koppert	9108.01	3454.93	0	0	1704.28	432.733	1.46008	0	7.30042	0.547532	225.218	0	1	7.84796	1	0	0	0	0	0	0.730042	0	0	0.730042	0	0	34.8595	1	6.20536	0	2.37264	1.27757	0	1.27757	0	0	0.547532	0	0	0.730042	0	0
K_K3	K	Koppert	8582.08	4058.44	1	0	1654.39	364.97	0.481067	0	3.68818	1.4432	247.91	0	0	8.81957	0	0	0	0	0	0	0.481067	0	0	0.801779	0	0	44.5789	1	7.69708	0	3.36747	2.8864	0	1.4432	0	0	1	0	0	1.28285	0	0
K_K4	K	Koppert	10527.5	2227.2	0.289679	0	1427.97	323.137	0.579357	0	0.289679	4.0555	378.9	0	0	7.67649	0	0	1	0	0	0	0	0	0	0.724197	0	0	60.6877	0	13.1804	0	4.0555	10.2836	0	1.01388	0	0	0	0	0	3.04163	0	0
K_K5	K	Koppert	10014.9	2313.06	1	0	1846.57	187.448	0	1.37526	0.275053	5.08848	512.423	0	0	7.01384	0	0	0	0	0	0	0	0	0	1	0	0	79.3527	0	13.8902	0	1.10021	11.0021	0	1.37526	0	0	0	0	0	0.687632	0	0
K_K6	K	Koppert	8824.07	3556.65	1	0	1769.94	315.009	0	0	1	4.12161	409.953	0	0	7.80161	0	0	0	0	0	0	0	0	0	0	0	0	81.9905	0	11.4816	0	0.441601	11.1872	0	1.6192	0	0	0	0	0	0.736001	0	0
K_K7	K	Koppert	10103	2612.36	0	0	1509.68	259.374	1	0	1.52374	4.0633	400.743	0	0	8.2959	0	0	0	0	0	0	0	0	0	0.84652	0	0	65.3514	1	12.8671	0	0	10.8355	0	2.70886	0	0	0	0	0	0.338608	0	0
K_K8	K	Koppert	10220.6	2386.86	1	0	1480.13	246.256	0	0	0	5.68533	510.705	0	0	4.54826	0	0	0	0	0	0	0	0	0	0.324876	0	0	109.321	0	14.6194	0	0	13.8072	0	2.27413	0	0	0	0	0	0.324876	0	0
K_L1	L	Koppert	388.084	17.7808	11911.6	41.7461	323.146	1604.91	21.6461	58.7538	73.4423	5.41153	3.86538	0	44.0654	2.31923	1	1	1	0	84.2653	0	13.1423	10.8231	0	4.63846	0	0	0	23.1923	1	277.534	0	0	10.05	1.54615	1.54615	8.50384	1	0	3.86538	0	0	0
K_L2	L	Koppert	457.542	174.435	10565	1.86561	49.9052	2504.12	146.451	174.435	60.6324	5.13044	1.39921	0	28.4506	0.932807	1.86561	0.932807	1.39921	1	223.874	0	6.99605	9.79447	0	5.59684	0	1	1	18.1897	0.932807	495.787	0	0	6.99605	1.39921	0.932807	13.5257	1.39921	0	1.39921	0	0	0
K_L3	L	Koppert	158.626	3961.59	6396.09	0	23.2948	4310.28	85.0445	5.17662	8.50445	3.32783	0	0	10.3532	0.739517	0	2.95807	0.739517	0	1.10928	0	0.739517	0.739517	0	1	0	1	0	2.21855	1	11.0928	0	0	0.739517	1	0	2.58831	0	0	0	0	0	0
K_L4	L	Koppert	213.723	3592.44	4836.85	0	167.039	5944.13	10.9415	0	105.038	0	4.37658	0	6.56487	0	0	1.45886	0	3.64715	1	0	8.75316	5.10601	0	4.37658	0	0	0	35.7421	0	1	0	0	18.2358	0	0	13.1297	0	0	1.45886	0	0	0
K_L5	L	Koppert	284.98	3859.93	7256.09	1.36137	11.3447	3191.5	252.761	1.81516	45.8327	1.81516	1.36137	0	12.2523	1.36137	0	0.907578	1	0	0	1	4.53789	1.81516	0	3.63031	0	1	0.907578	8.62199	1	3.63031	0	0	6.35305	0	0	5.44547	0	0	1.81516	1	0	0
K_L6	L	Koppert	154.365	3318.85	8168.05	0	11.8174	3216.18	10.7095	4.43153	41.361	2.95436	0.738589	0	12.9253	2.21577	0	1.10788	0.738589	0	1.47718	1	5.17012	5.17012	0	2.95436	0	1	1.47718	9.23236	1	0	0	0	3.32365	1	1	4.80083	0	0	1	0	0	0
K_N1	N	Koppert	917.477	2508.29	3289.63	0.815173	2624.45	1988.61	2806.23	1	32.1993	6.1138	45.6497	0	63.1759	43.6118	324.439	3.66828	132.873	35.46	0	0.815173	3.26069	1	0	3.26069	0	1.22276	4.48345	6.1138	0.815173	0	0	0	8.9669	2.03793	2.03793	5.29863	11.0048	0	2.85311	0	0	0
K_N2	N	Koppert	2533.18	2813.29	6288.45	0	173.781	2462.92	459.982	1	17.7997	36.0678	15.4576	0	66.0463	28.5732	5.15255	12.6472	3.74731	1	0	1.87365	1.87365	2.34207	0	1	0	5.15255	6.08937	3.74731	2.81048	0	0	0	2.81048	7.96303	5.15255	0.936827	1	0	1.40524	0	0	0
K_N3	N	Koppert	1136.8	4754.59	4970.35	0	348.46	3239.84	168.087	0	76.671	3.93185	6.38925	0	8.35518	55.0459	4.42333	2.94889	3.93185	0.982962	0	0.982962	8.35518	6.88073	0	7.37221	0	1	3.93185	20.1507	1	0	0	0.982962	17.6933	0	0	8.84666	1.47444	0	2.4574	2.94889	0	0
K_N4	N	Koppert	2217.75	4026.59	4718.26	0	323.655	3254.29	199.439	0	21.9885	26.6176	33.5614	0	26.6176	29.318	12.3444	13.1159	4.62915	0.771526	0	0.771526	1.54305	0	0	1.15729	0	3.85763	11.1871	3.47187	5.01492	0	0	0	2.70034	6.94373	3.47187	3.85763	0	0	1	0	0	0
K_N5	N	Koppert	3029.25	3420.96	5188.87	0	373.537	2490.66	30.1786	1	23.7118	40.0328	45.8838	0	13.5496	10.4701	1.23178	17.2449	1	0	244.816	0.61589	1.53972	2.7715	0	0.923835	0	5.23506	10.7781	7.08273	4.00328	0	0	0	2.46356	10.4701	4.00328	1.84767	0	0	0.923835	0	0	0
K_N6	N	Koppert	2584.34	3399.11	3726.34	1	129.915	4431.79	23.3988	0	18.1602	20.2556	20.2556	0	9.77858	16.4141	0.69847	12.2232	0.69847	0	528.044	0.69847	2.44465	2.44465	0	0.69847	0	4.88929	16.0648	5.23853	2.79388	0	0	0	3.84159	6.63547	5.58776	3.49235	0	0	1.39694	0	0	0
K_P1	P	Koppert	758.506	4243.17	74.0883	0	622.198	4416.52	3501.21	1.43861	17.9826	3.95617	14.7457	0	628.671	10.7896	431.223	0	84.1585	79.4831	0	0	4.31582	1.07896	0	1.07896	0	0	4.31582	4.67547	0	0	0	1	1.43861	0.719304	0	2.51756	35.9652	0	0.719304	0	0	0
K_P2	P	Koppert	1079.66	3386.65	51.8347	10.5715	635.998	2865.57	4871.78	7.50239	21.1431	9.54849	22.1661	0	526.19	6.13832	735.575	1	448.097	153.799	0	0	0.682035	1.70509	0	1.36407	0	0	4.43323	6.47933	0	0	0	1	5.11526	0	0	5.11526	46.7194	0	3.41018	1.70509	0	0
K_P3	P	Koppert	488.602	4660.21	83.4199	1.52784	3298.6	4246.17	1372.3	47.0574	20.473	3.05567	39.1126	0	296.095	10.3893	248.732	0.611135	40.0293	47.9741	1.8334	0	3.05567	2.13897	0	1.8334	0	0	6.41692	5.50021	0	0.611135	0	0	1.8334	1	1	2.75011	33.3069	0	0.611135	1	0	0
K_P4	P	Koppert	1212.27	1000.06	38.5069	0	810.894	1932.66	6035.19	2.52965	10.9618	8.1511	46.658	0	1105.46	0.562145	1384.56	0	147.563	756.366	7.30789	0	1.12429	1	0	0.843218	0	0	2.52965	2.52965	0	54.8092	0	0	3.93502	0	0	2.52965	402.215	0	0.562145	0	0	0
K_P5	P	Koppert	905.711	4128.92	58.3199	0	812.335	4135.29	3286.31	14.341	21.0334	4.46163	27.7258	0	621.441	5.73638	652.035	1	76.1664	130.343	1	0	1.91213	0.637376	0	2.86819	0	0	3.50557	5.73638	0	0.956064	0	0	1.27475	0.637376	0	1.91213	61.5068	0	1.59344	0	0	0
K_P6	P	Koppert	1330.42	1402.05	64.0729	33.5476	791.239	2169.11	4965.04	794.866	23.2717	9.36914	44.1256	0	1313.8	4.83569	1167.21	0	155.649	349.681	37.4766	0	1.20892	1	0	0.906691	0	0	2.41784	6.34684	0.906691	3.32454	0	0	3.0223	0	0	3.32454	128.146	0	1.20892	0	0	0
K_Pi1	Pi	Koppert	1736.28	5826.06	219.343	0	3755.77	2543.61	429.836	0	87.3525	13.4684	97.3576	0	26.9369	36.1724	1.92406	1	1.92406	27.3217	2.30888	0	8.08107	3.84813	0	8.08107	0	0	6.92663	22.704	1	0	0	0	16.1621	0	0.769625	14.2381	21.9343	0	3.0785	1	0	0
K_Pi2	Pi	Koppert	4016.92	1306.5	153.469	5.86038	5709.84	1912.68	178.741	516.812	25.2729	29.3019	419.749	0	106.586	8.42429	1	0.732547	41.7552	62.6328	399.971	1	4.39528	1.09882	0	1.83137	0	0	7.69174	7.69174	1.09882	30.767	0	0	4.39528	0.732547	1	4.76156	5.4941	0	1.46509	1	0	0
K_Pi3	Pi	Koppert	970.526	3563.01	157.337	0.67964	6081.08	3526.65	339.14	15.2919	39.4191	7.81586	93.1107	1	29.9042	30.244	0	0.67964	16.991	4.75748	8.83532	0	3.73802	6.45658	0	1.01946	0	0	8.15568	11.2141	0	0.67964	0	0	5.0973	0	1	4.75748	0	0	2.71856	1	0	0
K_Pi4	Pi	Koppert	3031.94	2761.41	74.5588	0	4551.85	3405.76	436.066	1.02604	24.2829	21.5468	245.907	0	74.5588	22.5728	0.684026	0	40.0155	228.807	1.36805	0	3.07812	1.71006	0	2.05208	0	1	8.55032	5.81422	1.02604	0	0	0	5.81422	1	1	7.18227	2.7361	0	1	0	0	0
K_Pi5	Pi	Koppert	1310.94	896.991	81.3849	73.7734	7271.95	2874.23	156.329	1691.52	116.515	6.44053	100.707	0	29.2751	5.26953	0	0	31.0317	107.733	91.3385	0	13.4666	5.85503	0	10.5391	0	0	2.92751	24.5911	1	4.68402	0	0	14.0521	0	0	11.7101	1	0	1.17101	0	0	0
K_Pi6	Pi	Koppert	707.47	277.191	38.9516	492.783	3014.67	2281.39	22.6463	7132.68	16.3053	4.07633	56.6157	0	33.9694	3.62341	1.8117	0	3.17048	24.0051	791.714	0	0.905852	1.35878	0	1.8117	0	0	1	5.43511	0	19.4758	0	0	3.17048	0	0	3.17048	0	0	0.905852	1	0	0
K_S1	S	Koppert	7497.54	1339.51	4521.15	3.73178	112.739	572.534	0	1	0	259.261	92.3125	0.392819	0	143.968	0	169.698	0	0	0	9.82048	7.46357	0	0.785639	1	0	69.9218	28.283	1.17846	44.7814	0	0.982048	1.9641	0	53.227	43.0137	0	0	1	0	0.982048	0	0
K_S2	S	Koppert	7082.16	1541.44	4582.93	4.57401	131.731	716.747	0	1	0	233.274	92.1662	1	0	196.454	0	155.288	0	0	0	11.2063	10.9776	0	0	1	0	57.8612	29.5023	0.457401	41.8522	0	0.914801	1.3722	0	50.5428	35.2199	0	0	0	0	0.457401	0	0
K_S3	S	Koppert	8395.78	822.014	4524.59	14.0515	105.386	351.288	0	0	0	196.721	112.412	0	0	112.412	0	98.3607	0	0	0	28.103	0	0	0	0	0	77.2834	21.0773	0	49.1803	0	0	1	0	35.1288	21.0773	0	0	0	0	0	0	0
K_S4	S	Koppert	7286.64	1819.38	4085.98	2.73249	124.784	715.001	0	1.13854	0	220.649	97.9142	1.36624	0	172.83	0	153.247	0	0	0	11.1577	22.3153	0	0	2.73249	0.455415	65.1243	43.0367	1	40.0765	0	1.82166	3.41561	0	52.3727	35.7501	1	0	0.455415	0	2.04937	1	0
K_S5	S	Koppert	7660.96	1105.3	4743.13	8.14177	73.716	419.631	0	1	1	307.847	61.3933	1	0	122.787	0	178.019	0	0	0	5.5012	2.86062	0	0	0.440096	0	75.6965	25.0855	1	52.3714	0	0	2.86062	0	56.3322	40.4888	0	0	0	0	1	0	0
K_S6	S	Koppert	7027.62	1513.17	4465.43	7.3598	160.444	824.788	1	0.73598	0	253.668	127.079	1	0	200.677	0	154.31	0	0	0	14.9649	0	0	0	0.981306	0	62.0676	27.7219	0	37.7803	0	0.490653	2.45327	0	54.2172	35.8177	0	0	0	0	3.18924	0	0
K_S7	S	Koppert	7281.78	1334.85	4836.1	18.1412	108.214	520.187	0	0.843775	0	244.484	81.4243	0.632831	0	145.762	0	155.255	0	0	0	12.8676	0	0	1	0.843775	1	64.3378	24.8914	0	42.1888	0	4.42982	1.47661	0	52.3141	44.0872	0	0	0	0	2.74227	0	0
K_S8	S	Koppert	7240.31	1452.8	4686.35	23.4558	118.745	575.715	0	0.418854	0	228.485	80.0011	12.775	0	180.107	0	129.845	0	0	0	13.1939	11.3091	0	1.25656	1.04714	3.35083	60.315	27.2255	1	36.0214	0	3.97911	4.60739	0	46.9116	32.4612	0	0	0.418854	0	4.81682	0.418854	0
K_Tk1	Tk	Koppert	7847.6	777.86	3136.95	0	162.358	380.733	0	0.455422	0	463.619	214.504	926.556	0	141.864	0	132.3	0	0	0	370.713	0	0	10.9301	1	161.902	46.453	15.2566	0	29.6024	0	0.683133	7.74217	0	24.3651	31.4241	0	0	2.27711	0	0	45.5422	0
K_Tk2	Tk	Koppert	8654.53	827.572	2993.57	0.89978	164.885	267.684	0	1.57461	0	393.204	211.673	613.875	0	164.21	0	138.341	0	0	0	180.631	0	0	4.27395	1.12472	128.219	52.1872	15.2963	0	31.0424	0	3.59912	3.82406	0	29.6927	24.7439	0	0	1.79956	0	3.37417	33.2918	0
K_Tk3	Tk	Koppert	8829.96	737.756	3088.58	0.444431	156.662	179.772	0	1.55551	1	410.877	168.439	662.203	0	111.552	0	124.219	0	0	0	182.883	0	0	3.11102	0.666647	101.33	51.7762	16.444	0	29.5547	0	6.22204	4.66653	0	23.7771	25.777	0	0	2.44437	0	2.66659	21.5549	0
K_Tk4	Tk	Koppert	8149.01	840.659	2923.2	0.47175	171.717	256.632	0	0	0	441.794	206.155	1031.95	0	174.548	0	126.901	0	0	0	244.131	0	0	7.31213	0	150.488	53.3078	17.4548	0	29.0126	0	1.41525	4.95338	0	20.757	28.0691	0	1	4.48163	0	1	43.8728	0
K_Tk5	Tk	Koppert	8044.89	982.35	2946.44	0.608141	168.455	360.83	0	0.608141	0	426.915	237.986	903.9	0	162.779	0	128.318	0	0	0	218.728	0	0	11.1493	1	142.71	55.3408	18.0415	0	24.9338	0	2.83799	5.67598	0	24.1229	24.7311	0	0	2.22985	0	1.01357	37.2993	0
K_Tk6	Tk	Koppert	8320.3	758.287	3190.19	0.868847	176.593	272.384	0	1	0	392.067	200.704	789.782	0	170.077	0	127.286	0	0	0	190.278	0	0	7.60242	0.434424	135.106	57.3439	16.0737	0	29.758	0	1.30327	7.16799	0	31.0613	33.2334	0	0	3.90981	0	1	29.9752	0
K_Tk7	Tk	Koppert	8228.65	1134.99	3335.65	0.877629	128.134	174.429	0	1	0	485.768	198.125	522.848	0	99.8303	0	158.193	0	0	0	146.345	0	0	2.19407	0	110.142	55.2906	29.8394	0	31.8141	0	0.877629	5.70459	0	35.3246	31.3752	0	0	2.41348	0	0.438815	25.4512	0
K_Tk8	Tk	Koppert	7930.38	836.048	3199.27	1	133.131	308.205	0	0	0	525.409	215.519	847.658	0	147.923	0	144.928	0	0	0	233.307	0	0	6.55357	0	167.022	62.727	17.2265	0	31.2699	0	0	5.80459	0	32.3934	30.8954	0	0	3.18316	0	1	47.9347	0
																																												0
#OTU ID	treatment	culture	Otu1	Otu3	Otu2	Otu4	Otu5	Otu6	Otu39	Otu66	Otu7	Otu28	Otu35	Otu8	Otu14	Otu9	Otu22	Otu24	Otu18	Otu19	Otu17	Otu11	Otu12	Otu13	Otu16	Otu15	Otu26	Otu134	Otu132	Otu23	Otu93	Otu20	Otu56	Otu53	Otu29	Otu82	Otu58	Otu30	Otu36	Otu46	Otu25	Otu63	Otu114	REST
L_con1	cont	Lab	3579.7	154.695	0	4293.47	0	0	1	6939.57	0	1	0	0	0	0	0	0	0	0	0	0	0	1	0	0	0	0	0	1	0	0	0	0	1	0	0	1	0	0	1	0	0	0
L_con2	cont	Lab	9282.21	5198.39	0	279.947	0	0	0.870751	35.2654	0	16.9797	5.22451	0	0	28.2994	0	0	0	0	0.870751	0	0	0	0	1	0	0	94.4765	1	17.415	0	3.04763	0	0	9.14289	0	0	0	0	0	0.870751	0	0
L_con3	cont	Lab	10002.7	4041.21	1	340.275	0	0	0	369.074	0	10.1905	8.41825	0	0	78.8658	0	0	1	0	0	0	0	0	0	2.21533	0	0	90.8285	0	13.735	0	9.74745	0	0	5.75986	0	0	0	0	0	3.98759	0	0
L_con4	cont	Lab	13500.6	33.3192	0	1172.52	1	0	30.146	62.6719	3.17326	0	7.93315	0	1	79.3315	0	0	3.96657	1	0	0	0	0	0	1.58663	0	0	0	0	13.4864	0	34.1125	0	1.58663	0	0	0	1	0	0	11.8997	0	0
L_con5	cont	Lab	2275.37	4161.29	7.08104	8209.28	18.8828	21.2431	33.0448	23.6035	11.8017	0	1	0	4.72069	0	0	0	0	0	0	0	0	1	0	1	0	0	0	70.8104	0	0	0	0	56.6483	0	0	1	16.5224	0	1	0	0	0
L_con6	cont	Lab	590.551	0	0	14291.3	0	0	0	1	0	0	0	0	0	0	0	0	0	0	0	0	0	0	0	0	0	0	0	0	0	0	0	0	0	0	0	0	0	0	0	0	0	0
L_con7	cont	Lab	1444.52	209.351	0	13272.9	0	1	1	0	1	0	0	0	0	0	0	0	0	0	0	0	0	0	0	0	0	0	0	1	0	0	0	0	0	0	0	1	0	0	0	0	0	0
L_con8	cont	Lab	4159.42	65.9275	4.49506	10289.2	7.49176	4.49506	31.4654	236.74	4.49506	0	0	0	1	0	0	0	1	0	0	0	1	0	0	8.99011	0	0	0	5.99341	1	0	17.9802	0	19.4786	0	0	22.4753	1	0	0	1	0	0
L_con9	cont	Lab	7122.18	5843.72	1.14403	664.112	0	0	0	1023.91	0	20.5926	6.8642	0	0	126.988	0	0	1	0	0	0	0	0	0	2.86008	0	0	87.5186	1	13.7284	0	15.4445	1.71605	0	5.14815	0	0	0	0	1	3.4321	0	0
L_con10	cont	Lab	12130.7	3.13179	1.87907	2102.05	0	0	2.50543	147.82	1	4.3845	11.9008	0	1.25271	247.411	0	0	5.63721	0	0	0	1.87907	0	0	32.5706	0	0	1.25271	0	15.6589	0	101.47	1.87907	0	0	0	0	3.13179	0	0	51.9876	0	0
L_con11	cont	Lab	8084.61	5946.48	1.68312	694.569	1	0	2.80521	8.41562	0	16.2702	12.9039	0	1.12208	84.1562	0	0	1	0	0	0	0	0	0	1.12208	0	0	97.0601	0	8.97666	0	3.92729	0	0	10.6598	0	0	0	0	1	2.24417	0	0
L_K1	K	Lab	3411.18	2.62398	77.4075	6940.44	35.4238	442.141	14.4319	3785.1	56.4156	0	1	5.24797	0	11.8079	0	0	0	0	0	0	6.55996	5.24797	0	2.62398	0	0	0	2.62398	0	0	0	0	0	0	0	3.93597	0	0	31.4878	0	0	0
L_K2	K	Lab	3512.31	0	19.9297	5919.11	10.551	50.4103	18.7573	3517	1438.45	0	1	7.034	0	2.34467	0	0	0	0	0	0	143.025	1	0	100.821	0	0	0	0	2.34467	0	0	0	0	0	0	0	0	0	15.2403	4.68933	0	0
L_K3	K	Lab	2721.2	61.1076	11.4577	11345	3.81922	72.5652	19.0961	422.024	70.6556	0	7.63845	5.72884	0	21.0057	0	0	1	0	47.7403	0	5.72884	1	0	1	0	0	0	0	1	17.1865	0	1	0	0	0	0	0	0	9.54806	3.81922	0	0
L_K4	K	Lab	2088.62	45.7429	8.23372	10974.6	4.57429	28.3606	15.5526	279.946	1112.47	0	7.31886	1	0	18.2971	0	0	0	0	25.616	0	106.123	13.7229	0	90.5709	0	0	1	1.82971	1	9.14857	0	0	1	0	0	0	0	0	3.65943	3.65943	0	0
L_K5	K	Lab	10903.9	6.56814	1.64204	3104.27	22.9885	431.034	0	70.6076	174.877	0	0	0	14.7783	3.28407	0	0	16.4204	0	15.5993	0	19.7044	41.8719	0	19.7044	0	0	0	0	4.10509	0	0	0	0	0	0	0	1.64204	0	0	1	0	0
L_K6	K	Lab	1283.19	4955.75	88.4956	8230.09	1	88.4956	176.991	1	0	0	0	0	0	0	0	0	0	0	0	0	88.4956	0	0	0	0	0	0	0	0	0	0	0	0	0	0	0	0	0	0	0	0	0
L_L1	L	Lab	7034.01	1746.99	4960.48	52.3915	62.5536	71.3608	10.1621	2.03243	0	291.766	55.553	0.451651	0	172.305	0	107.945	0	0	0	9.93632	0	0	150.174	0	0	49.4558	24.1633	0	29.5831	0	1.58078	38.3903	0	39.2936	24.8408	0	0	23.26	0	5.64563	1	0
L_L2	L	Lab	8342.54	546.623	3919.73	28.0534	39.1492	199.933	0	0.837416	0	604.824	136.499	3.14031	0	123.1	0	211.866	0	0	0	8.37416	0	0	329.314	0	1.04677	77.0422	11.9332	0	34.1247	0	0.418708	161.412	0	36.8463	46.0579	0	0	109.701	0	1.04677	0.418708	0
L_L3	L	Lab	8752.59	422.984	3824.25	3.75077	25.9144	133.834	0	0.511468	0	605.237	141.336	0.340979	0	110.648	0	196.745	0	0	0	6.99007	0	0	286.763	1	0	77.4022	11.9343	0	35.9733	0	1	147.473	0	40.065	42.1109	0	0	110.477	0	0	0	0
L_L4	L	Lab	8772.02	554.513	3593.2	17.4336	23.5248	163.623	0	2.31047	0	620.887	178.326	0.420086	0	106.912	0	205.422	0	0	0	5.25107	0	0	298.051	1	1	67.6338	13.4427	0	29.196	0	1.68034	143.669	0	25.6252	40.7483	0	0	108.592	0	1.05021	0	0
L_L5	L	Lab	8118.59	565.863	4137.1	10.0337	41.0814	255.575	0	4.16493	0	558.101	144.447	0.37863	0	120.404	0	201.053	0	0	0	7.00466	0	0	334.141	0	1	76.1047	11.1696	0	37.6737	0	0	146.341	0	42.7852	57.1731	0	0	107.531	0	0.37863	0	0
L_L6	L	Lab	7961.59	851.638	4286.68	18.703	36.971	199.208	0	0.869906	0	580.227	147.449	0	0	98.5168	0	187.682	0	0	0	8.48158	0	0	207.472	0	0	72.4196	17.6156	0	36.536	0	0	103.954	0	38.4933	47.8448	0	0	73.507	0	1.73981	0	0
L_L7	L	Lab	7826.54	770.797	4125.95	24.3545	51.4862	289.476	0	0.854543	0	583.439	166.422	0.427271	0	144.631	0	195.477	0	0	0	10.8954	0	0	306.781	1	0.427271	65.7998	17.5181	0	37.3862	0	1	162.149	0	39.7362	47.6408	0	0	107.459	0	0.427271	0	0
L_L8	L	Lab	8075.05	1052.43	3924.99	40.4702	72.8877	225.683	0	1.85833	1	423.492	122.03	243.028	0	121.411	0	153.209	0	0	0	65.8674	1.0324	0	117.694	0.412961	47.6971	62.7701	21.887	0	34.8952	0	1.44537	50.3813	0	31.5916	30.7656	0	0	30.1462	0	2.47777	7.22683	0
L_N1	N	Lab	5668.04	1	6612.97	1858.98	12.352	47.8641	23.1601	66.3922	4.63201	276.377	58.6722	0	61.7602	0	0	47.8641	3.08801	7.72002	16.984	0	0	6.17602	0	0	0	29.3361	0	10.808	3.08801	0	0	0	1	16.984	12.352	38.6001	0	0	0	0	0	0
L_N2	N	Lab	5638.62	5.18732	5695.68	2441.5	8.64553	5.18732	32.853	96.83	463.401	247.262	58.7896	0	74.3516	1	0	29.3948	1	0	22.4784	0	41.4986	3.45821	0	27.6657	0	22.4784	0	3.45821	3.45821	0	0	0	0	5.18732	12.1037	0	0	0	10.3746	1	0	0
L_N3	N	Lab	4740.95	1	5438.33	4319.78	1.71556	0	2.57334	3.43112	25.7334	146.68	47.1779	0	205.867	0	0	31.7379	0	0	1	0	4.2889	1.71556	0	1	0	6.86224	0	0	5.14668	0	0	0	1	5.14668	2.57334	0	0	0	0	0	0	0
L_N4	N	Lab	5142.22	10.6665	6383.41	2301.05	10.6665	34.9085	8.72713	12.6059	624.475	106.665	31.0298	0	44.6053	2.90904	1	22.3027	1	0	1.93936	0	97.9378	5.81809	0	47.5144	0	8.72713	0	8.72713	6.78777	0	1	0	0	1	7.75745	1.93936	0	0	15.5149	0	0	0
L_N5	N	Lab	5100.28	5.4403	6961.95	2556.94	2.17612	4.89627	7.61642	10.8806	64.1956	110.438	33.1858	0	57.6672	0	1	20.1291	1	0	0	0	7.61642	12.5127	0	3.80821	0	10.3366	0	1	1.63209	0	0	0	0	5.98433	4.89627	0	0	0	2.72015	0	0	0
L_N6	N	Lab	4524.96	5.92885	4949.03	4334.62	5.92885	13.73	2.18431	0.62409	557.312	105.471	49.3031	0.62409	184.419	4.36863	0.62409	17.7866	0	1.56022	0	0	72.3944	8.11317	0	50.5513	0	10.9216	0	2.18431	4.36863	0	0	0	0	5.61681	5.61681	0	1	1	14.3541	0	0	0
L_P1	P	Lab	497.147	1	226.296	2430.63	9118.66	91.4563	330.65	1063.47	586.258	3.51755	64.4884	1	39.8656	15.2427	46.9006	1	4.69006	12.8977	1	0	52.7632	8.20761	0	51.5907	0	0	0	1	0	0	0	0	1	0	0	0	3.51755	0	193.465	0	0	0
L_P2	P	Lab	120.665	1.13835	193.519	2692.76	10357.3	7.96843	351.18	1012.56	38.1346	2.27669	23.3361	0	39.273	2.27669	64.3166	1	9.10678	17.6444	0	0	2.84587	30.1662	0	3.98421	0	0	0	0	0	0	0	0	0	0	0	0	1.70752	0	9.10678	0	0	0
L_P3	P	Lab	332.502	19.7189	1308.25	4876.7	7213.74	53.0372	622.167	44.8776	38.7579	1.35993	27.8785	2.71985	99.9547	2.03989	116.954	1.35993	3.39982	45.5576	12.9193	0	2.71985	14.9592	0	3.39982	0	0	0	2.71985	0	2.71985	0	0	1	1	4.75975	5.43971	8.15956	0	10.8794	0	0	0
L_P4	P	Lab	544.474	5.89987	114.626	3262.63	8244.65	21.071	1262.57	111.255	665	1.68568	76.6983	0	113.783	3.37135	120.526	1	30.3422	53.9417	2.52852	0	71.6413	11.7997	0	95.2408	0	1	0	1.68568	0	0	2.52852	0	0	0	0	0	60.6844	0	27.8137	0	0	0
L_P5	P	Lab	258.471	4.82222	81.0133	3439.21	8862.28	101.267	1375.3	124.413	43.4	0	56.9022	0	137.916	4.82222	140.809	0	34.72	66.5466	1	0	2.89333	69.44	0	5.78666	0	0	0	0	0	0	1	0	1	0	1	1	84.8711	0	4.82222	1.92889	0	0
L_P6	P	Lab	1167.28	19.7531	1129.01	3790.12	6023.46	66.6667	506.79	26.5432	1461.73	4.32099	93.2099	0	102.469	2.46914	80.8642	1	11.1111	27.1605	0	0	173.457	14.1975	3.7037	99.3827	0	1.23457	0	9.25926	1.23457	1	0	0	4.32099	0	3.08642	0	5.55556	0	47.5309	0	0	0
L_Pi1	Pi	Lab	1573.37	493.055	84.5826	1863.57	9318.53	31.6325	72.8923	394.031	434.603	2.75065	246.183	1	53.6377	0	0	1	36.4462	181.543	49.5118	0	40.5721	8.93962	1.37533	34.3832	0	0	1	2.75065	1	0	2.06299	0	0	0	1	1.37533	0	0	11.6903	0	0	0
L_Pi2	Pi	Lab	3950.89	218.908	83.5246	4240.48	5063.33	4.58926	118.862	74.346	45.8926	21.5695	176.228	0	68.38	0	1	0	67.9211	235.888	586.049	0	2.29463	3.67141	0	9.17852	0	0	0	0	1.37678	0	0	0	3.67141	1.8357	1	1	0	0	2.29463	0.917852	0	0
L_Pi3	Pi	Lab	5141.95	1332.36	174.523	3683.93	1406.16	261.286	27.9237	636.261	1586.66	11.9673	88.7574	1	35.9019	0	0	0	15.9564	95.7383	78.7847	0	162.556	21.94	3.9891	79.7819	0	0	2.99182	16.9537	1.99455	0	3.9891	0	0	0	0	0	1	0	12.9646	0	0	0
L_Pi4	Pi	Lab	3822.48	219.422	173.496	4009.9	4268.75	24.1225	126.179	64.9451	674.965	7.4223	208.752	0	92.3148	1	0	1	51.4922	261.172	702.799	0	89.0676	12.989	2.78336	59.3784	0	1	1	10.6696	0.927787	1.39168	0	0	1.39168	0	1	0	0	0	37.5754	0	0	0
L_Pi5	Pi	Lab	1602.59	278.69	45.6868	1722.39	10337.4	15.7366	50.2555	276.659	77.6676	11.1679	146.198	0	74.6218	1	0	1	32.4884	170.564	112.694	0	8.62973	5.07631	0	4.56868	0	1	1	0	1	1	0	0	1.01526	0	1	0	2.53816	0	7.61447	0	0	0
L_Pi6	Pi	Lab	4608.94	2066.69	66.8408	4631.22	1529.66	460.971	37.646	887.369	20.7437	27.6583	135.218	0	44.5605	3.07314	0	0	34.5728	195.913	96.0356	1	1.53657	80.6699	0	1.53657	0	0	6.14628	10.756	0	0	0	0	0	1	0	0	3.07314	0	0	0	0	0
L_S1	S	Lab	7034.01	1746.99	4960.48	52.3915	62.5536	71.3608	10.1621	2.03243	0	291.766	55.553	0.451651	0	172.305	0	107.945	0	0	0	9.93632	0	0	150.174	0	0	49.4558	24.1633	0	29.5831	0	1.58078	38.3903	0	39.2936	24.8408	0	0	23.26	0	5.64563	1	0
L_S2	S	Lab	8342.54	546.623	3919.73	28.0534	39.1492	199.933	0	0.837416	0	604.824	136.499	3.14031	0	123.1	0	211.866	0	0	0	8.37416	0	0	329.314	0	1.04677	77.0422	11.9332	0	34.1247	0	0.418708	161.412	0	36.8463	46.0579	0	0	109.701	0	1.04677	0.418708	0
L_S3	S	Lab	8752.59	422.984	3824.25	3.75077	25.9144	133.834	0	0.511468	0	605.237	141.336	0.340979	0	110.648	0	196.745	0	0	0	6.99007	0	0	286.763	1	0	77.4022	11.9343	0	35.9733	0	1	147.473	0	40.065	42.1109	0	0	110.477	0	0	0	0
L_S4	S	Lab	8772.02	554.513	3593.2	17.4336	23.5248	163.623	0	2.31047	0	620.887	178.326	0.420086	0	106.912	0	205.422	0	0	0	5.25107	0	0	298.051	1	1	67.6338	13.4427	0	29.196	0	1.68034	143.669	0	25.6252	40.7483	0	0	108.592	0	1.05021	0	0
L_S5	S	Lab	8118.59	565.863	4137.1	10.0337	41.0814	255.575	0	4.16493	0	558.101	144.447	0.37863	0	120.404	0	201.053	0	0	0	7.00466	0	0	334.141	0	1	76.1047	11.1696	0	37.6737	0	0	146.341	0	42.7852	57.1731	0	0	107.531	0	0.37863	0	0
L_S6	S	Lab	7961.59	851.638	4286.68	18.703	36.971	199.208	0	0.869906	0	580.227	147.449	0	0	98.5168	0	187.682	0	0	0	8.48158	0	0	207.472	0	0	72.4196	17.6156	0	36.536	0	0	103.954	0	38.4933	47.8448	0	0	73.507	0	1.73981	0	0
L_S7	S	Lab	7826.54	770.797	4125.95	24.3545	51.4862	289.476	0	0.854543	0	583.439	166.422	0.427271	0	144.631	0	195.477	0	0	0	10.8954	0	0	306.781	1	0.427271	65.7998	17.5181	0	37.3862	0	1	162.149	0	39.7362	47.6408	0	0	107.459	0	0.427271	0	0
L_S8	S	Lab	8075.05	1052.43	3924.99	40.4702	72.8877	225.683	0	1.85833	1	423.492	122.03	243.028	0	121.411	0	153.209	0	0	0	65.8674	1.0324	0	117.694	0.412961	47.6971	62.7701	21.887	0	34.8952	0	1.44537	50.3813	0	31.5916	30.7656	0	0	30.1462	0	2.47777	7.22683	0
L_Tk1	Tk	Lab	8067.11	691.46	3456.87	17.2112	138.765	216.646	0	1	0	560.655	213.849	736.64	0	143.283	0	158.773	1	0	0	175.339	0	0	7.74504	0	161.57	48.4065	13.9841	0	32.9164	0	0	7.96018	0	27.1077	34.4224	0	0	1.93626	0	0.860561	30.3348	0
L_Tk2	Tk	Lab	8368.27	497.178	3163.35	15.2289	125.862	202.007	0	1.11977	0	594.374	231.345	811.834	0	154.08	0	141.091	0	0	0	291.14	0	0	7.16653	0	141.539	64.0509	9.40607	0	24.411	0	0	7.83839	0	24.8589	28.2182	0	0	1.79163	0	0	36.9524	0
L_Tk3	Tk	Lab	8232.36	738.623	3107.57	26.9695	189.926	358.581	0	2.27912	0	418.218	238.547	790.473	0	173.403	0	127.251	0	0	0	173.023	0	0	9.30639	0.949632	148.522	52.7995	17.2833	0	27.3494	0	3.41867	6.83735	0	23.171	29.2487	0	0	3.6086	0	2.08919	38.555	0
L_Tk4	Tk	Lab	8232.01	699.335	3243.12	7.16119	175.449	237.886	0	17.4554	0	518.067	246.613	770.499	0	145.238	0	133.825	0	0	1	176.792	0	0	8.05633	1	126.44	56.1706	15.4413	0	25.9593	0	1.56651	9.84663	0	23.2739	27.302	0	0	2.23787	0	0.447574	33.1205	0
L_Tk5	Tk	Lab	7877.25	842.2	3650.45	40.301	186.392	189.598	0	1.14492	0	429.114	226.006	686.034	0	168.761	0	141.283	0	0	0	174.714	0	0	5.26661	0.457966	125.941	55.1849	17.1737	0	25.4171	0	1.60288	3.43475	0	28.3939	30.2258	0	0	1.83187	0	0.686949	28.1649	0
L_Tk6	Tk	Lab	8307.94	647.401	3240.27	31.368	132.66	172.524	0	6.97067	0	524.107	227.636	789.863	0	143.988	0	154.662	0	0	0	159.236	0	0	3.921	1	165.553	62.5182	16.5553	0	30.2788	0	0.435667	8.93116	0	28.754	34.6355	0	0	3.48533	0	0.435667	44.2202	0
L_Tk7	Tk	Lab	7939.43	1178.77	3261.75	19.7643	138.135	173.152	0	8.80799	0	505.922	213.97	668.762	0	143.291	0	158.544	0	0	0	156.61	0	0	7.73384	0	150.595	50.9145	29.0019	0	28.1426	0	1	6.6597	0	28.3574	24.9202	0	0	2.36312	0	0.644487	35.6616	0
L_Tk8	Tk	Lab	8014.12	760.684	3561.05	12.3632	151.39	258.46	0	1.63287	0	476.331	193.845	677.174	0	129.463	0	144.626	0	0	0	172.151	1.16633	0	25.6594	0.699801	123.632	51.3187	19.1279	0	34.7568	0	0.466534	18.1948	0	34.99	35.9231	0	0	10.497	0	0.699801	27.7588	0
																																												0
#OTU ID	treatment	culture	Otu1	Otu3	Otu2	Otu4	Otu5	Otu6	Otu39	Otu66	Otu7	Otu28	Otu35	Otu8	Otu14	Otu9	Otu22	Otu24	Otu18	Otu19	Otu17	Otu11	Otu12	Otu13	Otu16	Otu15	Otu26	Otu134	Otu132	Otu23	Otu93	Otu20	Otu56	Otu53	Otu29	Otu82	Otu58	Otu30	Otu36	Otu46	Otu25	Otu63	Otu114	REST
S_con1	cont	Ham	182.832	5789.67	115.637	8444.63	156.266	6.25065	21.8773	3.12533	21.8773	0	0	0	1	7.81331	0	0	3.12533	0	0	0	0	3.12533	0	12.5013	0	0	0	81.2585	0	0	4.68799	0	14.064	0	0	37.5039	0	0	4.68799	0	0	0
S_con2	cont	Ham	4009.67	5388.09	493.885	3365.81	90.685	0	1.39515	0	0	25.1128	44.6449	1.39515	5.58062	214.156	1.39515	7.67335	21.6249	0	0	2.09273	0	0	0	156.955	0	1.39515	30.6934	1.39515	9.0685	0	582.477	1	0	2.09273	1	0	5.58062	0	1.39515	226.713	0	0
S_con3	cont	Ham	105.991	9300.86	73.6465	5409.53	3.98089	6.46895	25.3782	0	1	0.995223	1	0	1	1.49283	0	0	1	0	1.49283	0	0	5.97134	0	1	0	0	1	5.47373	0	0	0	0	7.46417	0	0	1	1	0	1	0	0	0
S_con4	cont	Ham	225.25	1067.85	0	13581.8	1	0	83.426	0	0	0	16.6852	0	0	0	0	0	0	0	0	0	0	0	0	0	0	0	0	1	0	0	0	0	0	0	0	0	0	0	0	0	0	0
S_con5	cont	Ham	8919.07	5401.3	45.8281	257.554	1	0	0	2.74969	0	10.9987	9.6239	0	0.916562	136.109	0	1	3.20797	0	0	0	1.83312	0	0	10.0822	0	1	81.1158	42.1619	12.8319	0	16.4981	1	0	5.04109	0	0	0	0	0	10.9987	0	0
S_con6	cont	Ham	10309.7	17.7215	108.017	3558.65	48.1013	0	10.9705	143.46	1	1.68776	12.6582	0	2.53165	188.186	0	0	22.7848	0	0	0	2.53165	0	0	45.5696	0	1	1	3.37553	10.9705	0	253.165	1	0	0	1	0	0	0	1.68776	93.6709	0	0
S_con7	cont	Ham	5942.91	6080.73	388.353	2033.04	90.0441	0	1.83763	4.28781	0	12.8634	41.0405	0	1	197.239	0	4.90036	3.67527	0	0	3.06272	0	1	0	13.476	0	1.22509	57.5792	0	8.57563	0	40.428	1.22509	1	13.476	3.06272	0	0	0	0	14.0885	0	0
S_con8	cont	Ham	8005.16	2941.95	326.884	1071.97	17.4493	0	1.74493	4.65315	1.16329	18.6126	16.286	0	0	483.346	0	4.0715	106.441	0	0	4.0715	1.16329	1.74493	0	330.955	0	0	23.2657	1	14.5411	0	773.004	0	0	4.0715	0	0	0	0	1.74493	299.546	0	0
S_con9	cont	Ham	8411.13	3734.59	876.014	1393.9	64.8701	0	0	1.60835	0	21.9808	45.0338	0	0	201.58	0	27.8781	1	0	0	4.28893	0	0	0	10.1862	0	6.4334	57.9006	0	14.4751	0	48.2505	0	0	10.7223	3.75281	1	0	0	0	13.939	0	0
S_K1	K	Ham	4628.53	3161.63	24.717	4924.06	1759.21	7.52257	24.717	1	184.84	1	188.064	0	1	0	0	0	0	0	0	0	19.3437	1	0	21.4931	0	0	16.1198	0	1	0	0	0	1	1	0	0	0	0	1	0	0	0
S_K2	K	Ham	2777.12	4019.67	1	2646.01	4326.58	134.088	536.353	0	280.095	1	172.825	0	0	8.93921	0	0	0	0	5.95948	0	17.8784	1	0	20.8582	0	0	8.93921	0	5.95948	5.95948	0	0	0	0	0	0	0	0	0	0	0	0
S_K3	K	Ham	1529.75	2755.9	236.902	5872.82	2567.92	91.7691	10.1067	0.808538	1330.85	8.48965	52.1507	0	2.42561	0	3.23415	0	4.04269	4.85123	13.7451	0	161.708	32.7458	1.61708	109.153	0	0	2.02135	5.65977	0	5.65977	2.42561	0	1	0	0	0	2.02135	0	35.1714	0	0	0
S_K4	K	Ham	2333.57	436.881	3.12058	613.506	10623.7	27.4611	783.265	0	4.99293	3.7447	42.4399	0	0	0	0	0	0	0	25.5887	0	1.24823	0	0	0	0	0	0	0	1.24823	0	0	0	0	0	0	0	3.12058	0	4.36881	0	0	0
S_K5	K	Ham	3009.35	4201.66	7.79288	2326.18	4493.9	172.742	554.593	0	5.19526	10.3905	131.18	0	0	1	0	0	0	0	11.6893	0	1	2.59763	0	5.19526	0	0	6.49407	0	0	1	0	0	0	1	0	0	0	0	2.59763	3.89644	0	0
S_K6	K	Ham	4762.19	2969.21	7.89422	5261.5	1751.53	36.5108	43.4182	0	5.92066	1	108.545	1.97355	0	0	0	0	0	0	0	0	1	0	0	1	0	0	16.7752	0	1	0	0	0	0	0	0	0	0	0	0	0	0	0
S_L1	L	Ham	2212.1	1429.94	1880.26	3984.13	12.3094	6.15469	21.0285	1	2303.39	15.8996	13.3352	1.02578	52.8277	0	0	1.02578	0	0	0	0	233.878	2348.01	0	164.125	0	1	0	34.3637	1.02578	0	14.3609	0	0	0	1.02578	0	2.56445	0	13.3352	0	0	0
S_L2	L	Ham	490.859	4600.06	1990.76	6743.34	1	926.57	2.4841	0	96.3831	13.4141	3.97456	0	7.45231	0.993641	0	0	0	0	44.217	0	3.97456	24.841	0	4.9682	0	0	1	5.46502	1	1	0	0	0	0	0	0	0	0	0.993641	0	0	0
S_L3	L	Ham	2664.25	2069.54	3052.18	5478.89	15.3805	665.35	15.3805	0	52.4077	38.1665	16.5198	1.70895	43.863	0	0	3.41789	15.3805	11.9626	35.3182	1	3.41789	158.362	0	1.70895	0	1	1.70895	19.9377	1.1393	0	0	1	0	1	1	57.5346	6.83579	0	117.348	0	0	0
S_L4	L	Ham	2279.83	1934.7	3308.73	7100.4	54.7725	161.962	1.1779	1	40.6376	30.0365	12.368	2.94476	2.94476	0	0	1.76685	0	0	9.42322	0	2.35581	5.30056	0	2.35581	0	1.1779	1.1779	1	1.76685	0	0	0	0	1.1779	1.76685	7.65637	0	0	1	0	0	0
S_L5	L	Ham	516.198	3939.71	1534.43	6193.74	1.28728	664.879	0	0	1679.25	4.50547	10.2982	0	3.86183	1	0	0	0	0	60.502	0	220.124	1.93092	0	123.579	0	0	0	0	0	14.1601	0	0	0	0	0	1	0	0	1.93092	0	0	0
S_L6	L	Ham	2122.48	1472.78	2221.25	7032.48	61.4574	46.0931	0	0	1672.52	13.1694	21.9491	0	6.58472	0	0	0	0	4.38982	4.38982	0	190.957	1	0	85.6014	0	0	0	0	1	0	0	0	0	1	0	0	0	0	0	0	0	0
S_N1	N	Ham	1745.28	2135.59	4180.37	3353.34	34.7119	538.842	5.24715	0.807255	1565.67	22.6031	16.1451	1.21088	18.1632	0	0	3.63265	1	5.24715	164.276	0	207.868	31.8866	6.05441	83.5508	0	1.61451	0	11.3016	1	585.663	0	0	1	0.807255	0.807255	0	4.03627	1	32.2902	0	0	0
S_N2	N	Ham	697.486	2147.57	5900.27	4705.73	85.9026	19.9899	15.6678	1.08054	1126.46	8.64429	6.48322	0	21.0705	0	0	1	0	1.08054	7.56375	0	107.513	7.56375	0	62.1308	0	0	0	8.64429	0	11.3456	0	0	7.02348	0	0	0	1.08054	0	5.94295	1	0	0
S_N3	N	Ham	621.443	2773.93	8347.89	2632.57	22.2915	122.875	39.146	0	92.9718	13.5924	4.34956	1	125.594	0	0	1	0	3.26217	10.8739	0	7.06803	43.4956	1	7.06803	0	0	0	22.2915	1	35.3402	0	0	0	1.08739	1	8.15542	1.63108	0	1.08739	0	0	0
S_N4	N	Ham	232.474	2424.73	7125.87	5017.78	93.323	8.33241	4.1662	0	26.6637	3.33296	3.33296	0	20.831	0	3.33296	0	0	0	0	0	4.99944	1	0	1	0	0	0	1	0	6.66593	0	0	0	0	0	3.33296	0	0	1	0	0	0
S_N5	N	Ham	347.082	2565.16	6813.95	4107.94	11.8473	472.137	0	0	37.7358	20.1843	1.75516	2.63273	12.2861	0	0.877578	0.877578	0	0	131.198	0	0.877578	26.3273	0	3.9491	0	0	1	0	0	413.778	0	0	0	0	0	2.63273	1.75516	0	0	1	0	0
S_N6	N	Ham	1210.03	2273.77	6353.84	2312.46	17.4905	60.4219	28.0909	0	1956.29	27.0308	11.1303	0	97.5231	1	0	1.59005	1.59005	5.83018	15.3705	0	200.346	36.0411	0	131.444	0	1	1.06003	31.271	1	36.0411	0	0	2.12007	1.06003	1	0	0	0	11.6604	1.59005	0	0
S_P1	P	Ham	664.348	2642.86	111.605	5856.3	197.455	4.6227	711.235	1.98116	2885.22	3.30193	9.2454	2.64154	51.5101	0	416.703	0	58.7743	80.5671	1	0	291.89	523.686	0	189.531	0	0	0	19.8116	1.32077	0	4.6227	0	0	0	0	0	25.0947	0	34.3401	0	0	0
S_P2	P	Ham	770.724	2649.75	78.5992	2937.01	842.538	28.8385	6083.8	2.26185	92.1702	3.39277	12.4402	0	343.235	0	547.367	0	153.24	255.589	0	0	6.22008	41.2787	0	9.04739	0	0	1.69638	2.26185	1	0	0	0	3.95823	0	0	3.39277	57.1116	0	1.13092	1.13092	0	0
S_P3	P	Ham	202.015	3807.86	11.4725	7759.38	322.725	46.8875	1451.02	0	93.7749	1	0.997606	6.48444	157.123	0	754.689	0	121.209	104.749	1	0	1	44.3935	0	9.97606	0	0	0	0	0	0	0	0	0	0	0	0	9.97606	0	6.48444	0	0	0
S_P4	P	Ham	289.693	5280.6	134.875	8128.19	189.455	40.9349	199.951	0	53.5302	3.14883	7.87209	1	19.4178	6.82248	94.9899	0	22.0418	12.5953	0	0	33.0628	2.09922	0	15.7442	0	0	0	9.4465	1.57442	0	0	0	0	1.04961	0	151.669	4.72325	0	1	0	0	0
S_P5	P	Ham	757.141	3409.4	101.557	6490.1	120.598	0	102.917	1	3134.2	4.53378	9.52093	6.34729	8.1608	0	43.9776	0	1.81351	9.52093	0	0	403.053	6.80066	5.89391	200.393	0	0	0	3.17364	1	0	0	0	1.81351	0	0	1.81351	0	0	5.44053	0	0	0
S_P6	P	Ham	1825.28	1960.75	187.171	2253.23	525.61	82.336	4675.92	0	1857.35	6.22307	28.7219	0.957396	280.996	0	402.106	0	131.642	174.725	0	0	185.735	32.0728	1.43609	129.248	0	0	1	2.87219	0	0	1	0	0.957396	0	0	0	43.5615	0	56.0077	0	0	0
S_Pi1	Pi	Ham	600.724	2497.99	58.3618	5383.38	3725.1	420.105	2.01248	0	1808.21	1.50936	36.7277	0	8.04991	1	1	0	1	0	7.54679	0	181.626	0	0	183.135	0	0	1.50936	3.52184	0	5.53431	0	0	0	1	0	0	0	0	17.1061	0	0	0
S_Pi2	Pi	Ham	285.469	3372.37	13.1663	5766.24	4789.54	598.468	0	0	84.384	4.78774	24.5372	0	0	1.7954	0	0	2.39387	1	5.38621	0	6.58315	4.18928	0	4.18928	0	0	1	0	0	17.3556	0	0	1	0	0	0	0	0	2.99234	0	0	0
S_Pi3	Pi	Ham	862.808	1018.22	66.9882	511.79	8013.58	1431.76	28.5816	0	2128.44	4.46588	54.4837	0	3.5727	1	0	0	12.5045	0	149.16	0	263.487	16.0772	0	123.258	0	0	0	41.9793	1	135.763	0	0	1.78635	0	0	0	1.78635	0	5.35906	0	0	0
S_Pi4	Pi	Ham	1815.15	2935.94	193.145	2602.01	6219.4	106.774	371.328	1	62.568	14.9619	149.619	0	42.1654	1.36017	0	1	127.176	195.865	9.52122	0	6.12078	9.52122	0	2.04026	0	0	4.76061	2.04026	0	10.2013	0	0	0	1	0	13.6017	0	0	2.72035	0	0	0
S_Pi5	Pi	Ham	714.715	1793.55	52.9836	616.075	10499.8	607.621	33.2557	0	74.9662	8.45483	67.6387	9.01849	6.20021	1	0	2.25462	7.89118	15.2187	184.879	0	23.1099	18.037	0	4.50924	1	0	2.81828	1.12731	0	145.987	0	0	0	0	2.25462	7.89118	1.12731	0	5.0729	0	0	0
S_Pi6	Pi	Ham	2088.96	2751.74	200.535	2144.7	5293.44	127.798	295.024	1.35956	1240.6	8.83712	163.827	0	31.2698	1	1	1	91.0904	156.349	12.9158	0	152.95	4.07867	3.39889	78.8543	0	1	3.39889	3.39889	1.35956	5.43823	0	0	0	0	1	0	0	0	28.5507	0	0	0
S_S1	S	Ham	10088.6	2490.16	1771.65	1	59.0551	196.85	0	0	0	177.165	59.0551	39.3701	0	19.685	0	39.3701	0	0	0	0	0	0	0	0	19.685	0	19.685	0	0	0	0	0	0	0	0	0	0	0	0	0	0	0
S_S2	S	Ham	10344.2	1976.26	1735.91	124.629	124.629	186.944	0	62.3145	0	151.335	53.4125	35.6083	0	26.7062	0	35.6083	0	0	0	0	0	0	0	1	1	0	26.7062	0	1	0	44.5104	0	0	0	0	0	0	0	0	1	0	0
S_S3	S	Ham	10675.8	1879.35	1679.23	34.8028	87.007	165.313	0	26.1021	0	104.408	60.9049	17.4014	0	52.2042	0	52.2042	0	0	0	0	0	0	0	0	17.4014	1	43.5035	0	52.2042	0	0	0	0	0	0	0	0	0	0	0	0	0
S_S4	S	Ham	10672.4	2169.66	1595	1	93.8233	105.551	0	0	0	129.007	46.9116	35.1837	0	35.1837	0	46.9116	0	0	0	0	0	0	0	0	0	0	23.4558	0	1	0	0	0	0	1	0	0	0	0	0	0	0	0
S_S5	S	Ham	10414.7	2425.95	1430.69	17.7725	79.9763	231.043	0	0	0	124.408	62.2038	26.6588	0	26.6588	0	53.3175	0	0	0	0	0	0	0	0	0	0	1	0	26.6588	0	0	0	0	0	0	0	0	0	0	0	0	0
S_S6	S	Ham	11009.6	1929.95	1517.86	34.3407	27.4725	82.4176	0	0	0	89.2857	54.9451	48.0769	0	34.3407	0	61.8132	0	0	0	0	0	0	0	0	20.6044	0	34.3407	0	48.0769	0	0	0	0	0	0	0	0	0	0	0	0	0
S_S7	S	Ham	10140.2	2389.62	1798.93	26.8496	44.7494	98.4487	0	0	0	196.897	71.599	17.8998	0	35.7995	0	89.4988	0	0	0	0	0	0	0	0	0	0	26.8496	0	35.7995	0	17.8998	0	0	0	0	0	0	0	0	0	0	0
S_S8	S	Ham	10478.7	2075.22	1814.83	15.7812	55.2341	94.687	0	0	0	149.921	55.2341	63.1247	0	55.2341	0	23.6718	0	0	0	0	0	0	0	0	0	0	31.5623	0	31.5623	0	1	1	0	0	0	0	0	0	0	0	0	0
S_Tk1	Tk	Ham	8308.8	693.729	3453.56	12.3829	115.716	198.696	0	1	0	534.743	177.346	694.298	0	130.092	0	145.464	0	0	0	170.087	0	0	4.83931	1	116.57	58.641	9.67861	1	29.0358	0	0.426998	4.55464	0	24.9082	30.7438	0	0	2.98898	0	0.284665	25.1929	0
S_Tk2	Tk	Ham	8202.23	1158.93	3236.62	74.9219	181.097	253.878	0	1.92656	0	424.914	212.992	532.373	0	128.223	0	138.712	1	0	0	116.45	0	0	4.28125	0	98.4687	54.3719	23.5469	0	26.1156	0	2.35469	4.28125	0	28.0422	26.1156	0	0	1.92656	0	2.56875	17.9812	0
S_Tk3	Tk	Ham	7956.76	673.929	3275.72	54.9426	136.432	236.236	0	0.840101	0	519.686	214.394	860.095	0	113.246	0	126.351	0.33604	0	0	250.35	0	0	5.54467	0.33604	173.901	54.7746	12.0975	0	28.8995	0	1.00812	6.55279	0	23.3548	26.7152	0	0	2.01624	0	0.50406	37.1325	0
S_Tk4	Tk	Ham	8264.72	585.51	3164.32	7.20905	145.533	256.146	0	0	1	503.507	200.952	982.458	0	159.05	0	123.455	1	0	0	222.354	0	0	5.85735	0	147.335	45.2818	10.8136	0	25.4569	0	1	4.95622	0	18.9237	26.5834	0	0	1.12641	0	0.675848	31.5396	0
S_Tk5	Tk	Ham	7958.09	993.705	2906.33	32.1095	163.294	363.556	0	1.47873	0	436.647	228.78	906.037	0	146.605	0	109.848	0	0	0	397.989	0	0	8.87236	1	119.143	45.2068	15.8435	0	20.7022	0	2.53496	6.54865	0	19.8572	25.1384	0	0	1.68997	0	0.63374	35.912	0
S_Tk6	Tk	Ham	8137.06	852.326	3204.23	23.06	188.51	287.243	0	0.671652	0	433.439	225.451	782.698	0	141.495	0	132.092	0	0	0	175.749	0	0	6.04487	0	142.39	56.6426	16.5674	0	34.9259	0	0.447768	9.40313	0	29.1049	29.7766	0	0	1.79107	0	0.447768	28.4333	0
S_Tk7	Tk	Ham	8062.59	1209.53	3326.68	105.972	145.452	253.293	0	0.415576	0	401.446	188.879	537.547	0	128.828	0	147.945	0	0	0	123.218	0	0	4.57133	0.623364	108.881	55.2716	21.1944	0	36.5707	0	0.623364	5.40249	0	27.8436	30.337	0	0	1.24673	0	1.03894	24.1034	0
S_Tk8	Tk	Ham	7863.17	1037.57	3590.43	44.4089	244.342	429.968	0.557434	3.34461	15.794	253.447	145.119	703.668	0	149.207	0	88.2604	0	0	2.22974	143.261	1.6723	0	30.8447	2.22974	62.6185	38.2772	11.5203	1	12.821	0	1.85811	9.84801	0	19.696	17.0947	0	0	6.87502	1	2.04393	8.91895	0
																																												0
#OTU ID	treatment	culture	Otu1	Otu3	Otu2	Otu4	Otu5	Otu6	Otu39	Otu66	Otu7	Otu28	Otu35	Otu8	Otu14	Otu9	Otu22	Otu24	Otu18	Otu19	Otu17	Otu11	Otu12	Otu13	Otu16	Otu15	Otu26	Otu134	Otu132	Otu23	Otu93	Otu20	Otu56	Otu53	Otu29	Otu82	Otu58	Otu30	Otu36	Otu46	Otu25	Otu63	Otu114	REST
Tk_con1	cont	Teplice	1111.86	12745.7	87.994	2.98285	245.339	112.603	64.1312	1	52.1999	2.98285	11.9314	0	17.8971	15.66	14.9142	0	5.9657	14.1685	0	0	11.1857	26.0999	0	3.72856	0	0	4.47427	136.465	0	0	0	0	137.957	1	0	21.6257	1	0	5.9657	0	0	0
Tk_con2	cont	Teplice	818.294	8798.78	67.8698	2.31374	4637.51	42.033	176.23	1.92812	28.5362	2.69937	42.033	0	11.1831	52.0592	8.0981	0	8.0981	15.8106	1	0	1.92812	7.32685	0	1.5425	0	0	11.9543	83.2948	1	0	0	0	54.7586	0	0	32.0068	3.08499	0	2.31374	0	0	0
Tk_con3	cont	Teplice	2836.12	10890.9	28.2543	1.52726	752.94	54.9814	52.6905	3.81815	43.527	2.29089	15.2726	0	9.9272	47.3451	1	0	3.05452	8.39994	1	0	4.58178	16.0362	0	3.81815	0	0	8.39994	69.4904	0	1	0	0	48.1087	0	0	23.6726	1.52726	0	4.58178	0	0	0
Tk_con4	cont	Teplice	1957.73	8842.82	99.2417	1	3433.38	25.1921	100.768	1.90849	38.1699	5.34378	84.7371	0	10.3059	57.6365	9.16077	0	10.3059	6.10718	0	0	3.81699	13.3595	0	2.29019	0	0	19.0849	72.9045	1	0	0	0	51.1476	1	1	61.8352	0.763398	0	4.19869	0	0	0
Tk_con5	cont	Teplice	1219.62	11551.9	83.5208	1.65935	920.388	63.0554	358.973	3.87182	129.983	6.63741	13.2748	0	6.63741	55.3118	1.10624	0	11.0624	1.65935	0	0	8.29677	43.6963	0	8.84988	0	0	7.74365	151.554	1	0	0	0	108.964	1	0	56.418	2.21247	0	4.97806	0	0	0
Tk_con6	cont	Teplice	1374.11	9785.46	93.1315	7.48379	2821.8	91.0527	169.632	1.2473	74.4221	4.57342	41.5766	0	5.40496	12.473	2.4946	0	7.89955	0	0.831532	0	9.14685	15.3833	0	6.23649	0	0	10.3941	108.931	0.831532	0	0	0	101.447	1.2473	1	58.623	2.07883	0	7.89955	0	0	0
Tk_K1	K	Teplice	10030.6	1104.19	1772.06	0	51.8785	1672.13	1.09218	0	0	55.1551	54.609	0	0	50.7864	0	77.5448	0	0	0	3.27654	0	0	0	1	0	22.3897	37.6802	0	16.9288	0	4.91481	1.09218	0	17.4749	13.6522	0	0	0	0	3.27654	0	0
Tk_K2	K	Teplice	11310.8	740.057	1511.51	0	60.9531	990.026	4.30981	8.61963	0	29.553	38.1726	0	0	122.522	0	54.1805	0	0	0	6.15688	0	1	0	2.46275	0	14.1608	21.5491	0	13.5451	0	15.3922	1.23138	0	11.6981	12.9294	0	0	0	1	3.07844	0	0
Tk_K3	K	Teplice	11327.9	973.724	1090.62	0	46.5135	1237.5	1	0	0	31.825	51.4097	0	0	55.6938	0	59.3659	0	0	0	1.83606	0	0	0	1.22404	0	14.6885	50.1856	0	16.5245	0	3.0601	1.83606	0	15.9125	10.4043	0	0	0	0	1.22404	0	0
Tk_K4	K	Teplice	10983	1747.5	758.679	0	44.2075	1218.96	3.90066	1.95033	0	13.6523	31.2053	0	0	46.808	0	29.9051	1	0	0	1	1	0	0	7.15122	0	7.80133	25.3543	0	13.6523	0	22.7539	0	0	6.50111	5.85099	0	0	0	0	7.80133	0	0
Tk_K5	K	Teplice	11976.4	960.646	1122.2	1	36.0398	676.678	9.32063	14.913	0	12.4275	18.0199	1	0	26.0978	0	31.0688	1	1	0	0	0	0	0	8.07788	0	4.971	9.32063	0	14.913	0	20.5054	0	1.24275	8.07788	2.4855	0	0	0	1.86413	6.83513	0	0
Tk_K6	K	Teplice	11551.6	1186.86	1027.09	0	60.0377	874.764	1	1	0	28.7784	54.0836	0	0	46.1447	0	60.5339	0	0	0	0.992359	0	0	0	1.98472	0	15.8777	37.7096	0	17.3663	0	4.46561	0.992359	0	11.4121	9.42741	0	0	0	0	1.48854	0	0
Tk_L1	L	Teplice	714.318	5847.55	5460.68	2.70063	2377.91	24.9809	3.37579	101.274	56.0382	25.656	59.414	0	19.5796	3.37579	0	4.72611	5.40127	0	6.07643	1	4.72611	13.5032	0	5.40127	0	2.02548	4.05095	60.0891	0	0	1.35032	0	70.2165	0	2.02548	44.5605	2.70063	0	1	0	0	0
Tk_L2	L	Teplice	220.489	2990.1	9868.01	1	221.989	37.4981	1	1460.18	45.7477	5.9997	4.49978	0	8.24959	1.49993	0	0	2.99985	0	80.996	0	5.24974	5.24974	0	1.49993	0	0	0	5.24974	1	0	0	0	1	0	1	3.74981	0	0	4.49978	0	0	0
Tk_L3	L	Teplice	417.916	3236.33	1985.68	0	9151.5	62.8037	1	23.2606	14.7317	3.10142	33.3402	0	5.42748	1.55071	1	0	1	0	1	0	3.87677	1	0	4.65212	0	1	2.32606	1	0	0	4.65212	0	1	0	1	5.42748	1	0	4.65212	0	0	0
Tk_L4	L	Teplice	387.364	2538.06	6998.47	0	2496.18	30.4108	1.99415	2307.73	62.3172	3.48976	10.9678	0	5.98245	1.99415	1.99415	1.49561	1	0	56.8333	0	5.98245	2.99123	0	4.98538	0	0.997075	0	4.48684	0	0	0	0	2.99123	0	2.99123	4.98538	1	0	0.997075	0	0	0
Tk_L5	L	Teplice	170.819	4273.51	5621.29	11.5091	3931.87	32.7101	23.0182	238.057	306.506	1	8.48039	0	13.3263	18.1723	5.45168	3.02871	7.26891	1.81723	122.36	1	23.624	4.84594	0	16.355	0	1	1.81723	38.1618	0	0	1	0	20.5952	0	2.42297	25.4412	1	0	3.02871	0	0	0
Tk_L6	L	Teplice	266.001	4479.21	5976.61	1.52874	3035.31	28.2817	133	42.8047	566.398	1.52874	6.11496	0	12.2299	39.7472	0	2.29311	1	0	9.93681	0	68.7933	22.1667	0	28.2817	0	0	0	94.7819	0	0	0	0	50.4484	0	1.52874	22.1667	1.52874	0	17.5805	0	0	0
Tk_N1	N	Teplice	3345.39	6815.19	3679.86	6.64501	569.625	55.7442	5.53751	1	19.5659	91.9226	57.5901	0	40.9776	9.22918	1.47667	5.90667	2.95334	0	1.1075	0	2.58417	10.7058	0	1	0	5.16834	17.3509	69.4034	0.738334	0	1.1075	0	63.8659	0.738334	1.84584	51.6834	0	0	9.22918	0	0	0
Tk_N2	N	Teplice	2221.89	2614.92	2990.31	30.7923	2274.13	1962.06	7.61158	2381.73	25.6026	38.0579	105.87	0	79.9216	11.0714	0	5.88167	4.15177	0.691962	40.4798	1	6.91962	14.1852	0	2.76785	0	2.42187	2.76785	56.7409	1	0	0	0	51.8971	0	4.15177	25.2566	0	0	4.15177	0	0	0
Tk_N3	N	Teplice	787.97	4214.44	3930.32	9.19681	5232	217.11	0.985373	259.81	21.6782	10.1822	81.7859	0	22.992	15.109	0.656915	6.24069	0.985373	0.985373	10.1822	0	1.31383	3.28458	0	2.2992	0	2.2992	7.22607	49.5971	1	0	0	0	39.0865	1	8.21144	21.0213	1	0	1.64229	0	0	0
Tk_N4	N	Teplice	944.973	4281.44	3075.73	5.31444	3566.98	238.485	4.31798	2439.33	27.5686	12.6218	55.8016	0	27.5686	19.9291	0	3.32152	6.31089	0	70.0841	0	3.32152	8.63596	0	1.32861	0	1.32861	5.31444	74.4021	0	0	0	0	63.1089	0.996457	3.32152	19.597	0	0	2.65722	0	0	0
Tk_N5	N	Teplice	2513.88	6116.92	3371.72	0.599257	2332.61	17.3785	107.267	39.8506	17.6781	71.6112	225.021	0.599257	23.9703	7.19108	0	12.2848	1.49814	0	0.898885	1	2.99628	2.99628	0	1.49814	0	5.99257	25.1688	34.4573	1	0	0	0	20.3747	1.79777	2.99628	8.08997	0	0	1.19851	0	0	0
Tk_N6	N	Teplice	310.17	245.415	1513.58	6.25782	2404.64	710.399	0.816238	9419.93	7.8903	4.62535	41.6281	0	4.08119	2.44871	0	5.16951	1.08832	0	276.977	0	0	0.816238	0	0.544158	0	0	0.544158	9.52277	0	0	0	0	8.43446	0.544158	3.53703	6.25782	0	0	0.816238	0	0	0
Tk_P1	P	Teplice	494.902	9007	139.95	1.69294	2217.75	24.8298	2003.31	1.12863	54.174	2.25725	16.9294	0	360.032	2.25725	262.97	0	192.995	98.7547	0	0	5.64313	4.5145	0	5.07882	0	0	4.5145	19.1866	0	0	0	0	6.77175	1	0	9.02901	17.4937	0	1.12863	0	0	0
Tk_P2	P	Teplice	506.793	5987.21	59.0807	0	890.547	15.7187	2731.81	0	26.0172	5.42025	13.0086	0	377.791	1.08405	281.853	1	3949.19	89.4341	0	0	2.1681	3.25215	0	2.71013	0	0	4.3362	7.58835	0	0	0	0	2.71013	0	0	2.71013	21.139	0	0	0	0	0
Tk_P3	P	Teplice	522.295	9735.1	107.715	0	757.766	21.9188	2569.51	0	53.2315	1	3.75752	0	296.844	7.51503	410.195	0	244.238	144.664	0	0	4.38377	4.38377	0	1.25251	0	0	3.75752	15.0301	1	0	0	0	6.26253	1	0	6.26253	27.5551	0	1	0	0	0
Tk_P4	P	Teplice	866.998	6338.23	44.5818	1	2410.93	8.21243	3892.1	1.75981	35.1961	3.51961	39.8889	0	482.773	4.69282	408.275	0	246.959	107.935	0	0	2.34641	1.75981	0	3.51961	0	0	5.86602	17.0115	0	0	0	0	5.86602	0	0	3.51961	38.1291	0	0	0	0	0
Tk_P5	P	Teplice	753.018	6785.26	86.1223	0	1287.79	2.20826	4418.74	0	13.9857	4.41653	32.7559	0	483.242	6.25675	539.552	0	334.552	162.307	0	0	2.20826	0.736088	0	1.47218	0	1	8.09697	3.3124	0	0	0	0	4.78457	0	0	1.10413	38.6446	0	1.47218	0.736088	0	0
Tk_P6	P	Teplice	1137.33	6154.13	78.7579	0	1380.8	2.11715	3974.31	0	11.856	4.65773	41.9195	0	433.169	8.89203	685.956	0	612.703	369.231	0	0	0.84686	0.84686	0	0.84686	0	0	6.35145	2.96401	1	0	0	1	3.81087	1	0	1	58.8567	0	0	0.84686	0	0
Tk_Pi1	Pi	Teplice	3343.05	5211.53	195.171	1	5187.59	16.7631	101.177	4.19078	196.368	26.9407	119.737	0	34.1249	4.78946	0	1	20.9539	289.164	0	0	10.1776	8.98024	0	23.3486	0	0	6.58551	47.2959	2.99341	0	0	0	28.1381	0	1	23.9473	14.9671	0	2.99341	1	0	0
Tk_Pi2	Pi	Teplice	6395.76	4043.72	43.0675	10.6511	3844.59	13.4297	15.282	1	35.195	100.954	369.547	1	13.8927	6.94637	1	0.926183	5.5571	31.4902	0	0	4.16782	3.24164	0	2.31546	0	0	15.282	8.79874	1.85237	0	0	0	3.24164	0	0	4.63092	1.38927	0	1	0	0	0
Tk_Pi3	Pi	Teplice	777.885	3451.31	29.0589	11.1765	10237.7	26.8236	144.177	0	100.589	4.47061	65.9414	1	17.8824	3.35295	3.35295	0	10.0589	11.1765	1	0	4.47061	1	0	3.35295	0	0	5.58826	27.9413	1	0	0	0	6.70591	0	0	7.82356	1	0	0	0	0	0
Tk_Pi4	Pi	Teplice	2256.06	8619.95	93.8005	1	3333.15	24.2588	12.938	1	194.07	27.4933	42.0485	0	72.7763	4.85175	0	0	3.2345	51.752	0	0	30.7278	1	0	17.7898	0	0	3.2345	58.221	1	0	0	0	8.08625	0	0	30.7278	1	0	1	0	0	0
Tk_Pi5	Pi	Teplice	816.548	3490.78	39.7163	0	10293.6	6.14657	69.0307	1	32.6241	8.51064	109.22	0.945626	37.8251	10.8747	0	0	2.36407	29.3144	0	0	4.25532	2.83688	0	2.83688	0	0	5.20095	10.8747	1	0	0	0	5.20095	0	0	6.14657	0	0	1	0	0	0
Tk_Pi6	Pi	Teplice	304.465	3694.18	40.5954	0	10778.1	0	1	0	1	0	60.8931	0	0	0	0	0	0	40.5954	0	0	0	1	0	0	0	0	0	0	0	0	0	0	0	0	0	1	0	0	0	0	0	0
Tk_S1	S	Teplice	9677.42	2792.87	1443.12	59.4228	110.357	441.426	0	59.4228	0	59.4228	59.4228	84.8896	0	67.9117	0	25.4669	0	0	0	0	0	0	0	0	25.4669	0	0	0	25.4669	0	42.4448	0	0	0	0	0	0	0	0	1	0	0
Tk_S2	S	Teplice	9202.97	2952.33	1576.11	99.9487	92.2604	568.939	0	30.7535	0	115.325	15.3767	99.9487	0	115.325	0	30.7535	0	0	0	0	0	0	0	0	0	0	0	0	23.0651	0	30.7535	0	1	0	1	0	0	0	0	1	0	0
Tk_S3	S	Teplice	9561.3	2710.63	1621.15	34.8635	78.4428	575.247	0	0	0	104.59	52.2952	78.4428	0	87.1586	0	17.4317	0	0	0	0	0	0	0	0	1	0	17.4317	0	26.1476	0	0	0	0	0	0	0	0	0	0	0	0	0
Tk_S4	S	Teplice	9820.14	2855.56	1286.66	41.5053	91.3116	448.257	0	24.9032	0	49.8063	58.1074	58.1074	0	116.215	0	41.5053	0	0	0	0	0	0	0	0	0	0	16.6021	0	24.9032	0	33.2042	1	0	0	0	0	0	0	0	0	0	0
Tk_S5	S	Teplice	9357.28	3168.71	1403.59	14.1777	92.155	609.641	0	0	0	99.2439	21.2665	77.9773	0	85.0662	0	21.2665	0	0	0	0	0	0	0	0	0	0	14.1777	0	1	0	1	0	0	0	0	0	0	0	0	0	0	0
Tk_S6	S	Teplice	9760.51	2541.8	1660.64	81.3376	115.228	440.578	0	88.1157	0	74.5594	47.4469	67.7813	0	61.0032	0	20.3344	0	0	0	0	0	0	0	0	1	0	1	0	13.5563	0	13.5563	0	0	0	0	0	0	0	0	0	0	0
Tk_S7	S	Teplice	9840.18	2739.73	1484.02	22.8311	102.74	422.374	0	0	0	68.4932	57.0776	102.74	0	114.155	0	1	0	0	0	0	0	0	0	0	0	0	1	0	1	0	1	0	0	0	0	0	0	0	0	0	0	0
Tk_S8	S	Teplice	10035.7	2787.25	1302.91	24.7389	49.4777	387.576	0	0	0	115.448	32.9852	98.9555	0	90.7092	0	41.2314	0	0	0	0	0	0	0	0	0	0	16.4926	0	0	0	1	0	0	0	0	0	0	0	0	0	0	0
Tk_Tk1	Tk	Teplice	11037.3	548.507	2250	78.3582	223.881	111.94	0	134.328	0	279.851	134.328	0	0	33.5821	0	44.7761	0	0	0	0	0	0	0	1	0	1	0	0	44.7761	0	22.3881	0	0	0	0	0	0	0	0	1	0	0
Tk_Tk2	Tk	Teplice	10916.2	661.193	2463.27	51.8583	220.398	116.681	0	25.9291	0	194.468	181.504	0	0	25.9291	0	51.8583	0	0	0	0	0	0	0	0	0	0	0	0	38.8937	0	1	0	0	0	0	0	0	0	0	25.9291	0	0
Tk_Tk3	Tk	Teplice	11402.4	469.687	2228.51	0	209.86	79.9467	0	0	0	269.82	179.88	0	0	0	0	59.96	0	0	0	0	0	0	0	0	0	0	1	0	49.9667	0	19.9867	0	0	0	0	0	0	0	0	1	0	0
Tk_Tk4	Tk	Teplice	10405.9	604.491	2884.28	0	293.61	77.7202	0	0	0	336.788	224.525	1	0	0	0	51.8135	0	0	0	0	0	0	0	0	0	0	0	0	77.7202	0	1	0	0	0	0	0	0	0	0	0	0	0
Tk_Tk5	Tk	Teplice	11059.5	681.818	2336.23	0	210.561	110.294	0	0	0	210.561	220.588	1	0	30.0802	0	50.1337	0	0	0	0	0	0	0	0	0	0	0	0	30.0802	0	20.0535	0	0	0	0	0	0	0	0	0	0	0
Tk_Tk6	Tk	Teplice	11308.7	298.72	2443.1	0	213.371	21.3371	0	0	0	362.731	117.354	0	0	0	0	96.0171	0	0	0	0	0	0	0	0	0	0	0	0	42.6743	0	1	0	0	1	0	0	0	0	0	0	0	0
Tk_Tk7	Tk	Teplice	11991.2	154.867	2190.27	0	99.5575	22.1239	0	0	0	309.735	77.4336	0	0	1	0	55.3097	0	0	0	0	0	0	0	0	0	0	0	0	44.2478	0	1	0	0	0	0	0	0	0	0	0	0	0
Tk_Tk8	Tk	Teplice	11517.9	277.778	2172.62	0	238.095	109.127	0	0	0	357.143	178.571	0	0	29.7619	0	69.4444	0	0	0	0	0	0	0	0	0	0	0	0	19.8413	0	0	0	0	0	0	0	0	0	0	0	0	0
